# Supplementary material for: LaminA/C regulates epigenetic and chromatin architecture changes upon aging of hematopoietic stem cells
Source: Genome Biol. 2018 Nov 7;19:189. doi: 10.1186/s13059-018-1557-3 (PMC6223039; doi:10.1186/s13059-018-1557-3)
Supplement: Supplementary file 2 — Table S1. 118 common genes that presented with differential binding of H4K16ac in young and aged CASIN-treated HSCs compared to aged control HSCs. (XLSX 49 kb) [file 13059_2018_1557_MOESM2_ESM.xlsx]

## Sheet: Sheet1
PeakID..cmd.annotatePeaks.pl..home.c010.generic.c010.projekte.Daniel.HSC.TWGBS.young.old.H4K16ac.homer_merged_rep1.3.peaks.diffPeaks_default.mergedPeaks_differentialPeaks_young_casin_same.pos.mm10.	Chr	Start	End	Strand	Peak.Score	Focus.Ratio.Region.Size	Annotation	Detailed.Annotation	Distance.to.TSS	Nearest.PromoterID	Entrez.ID	Nearest.Unigene	Nearest.Refseq	Nearest.Ensembl	Gene.Name	Gene.Alias	Gene.Description	Gene.Type
Merged-chr1-133200562-1	chr1	133200312	133200812	+	5.46	0	Intergenic	Intergenic	-45535	NM_001160268	240753	Mm.253559	NM_182930	ENSMUSG00000041757	Plekha6	9530028L01Rik|AU042621|Pepp3	pleckstrin homology domain containing, family A member 6	protein-coding
Merged-chr1-58393229-1	chr1	58392840	58393618	+	9.62	0	promoter-TSS (NM_025824)	promoter-TSS (NM_025824)	93	NM_025824	66882	Mm.21848	NM_025824	ENSMUSG00000051223	Bzw1	1200015E15Rik|mKIAA0005	basic leucine zipper and W2 domains 1	protein-coding
Merged-chr1-192137464-1	chr1	192137214	192137714	+	5.59	0	exon (NM_144814, exon 2 of 10)	exon (NM_144814, exon 2 of 10)	566	NR_033536	100038712	Mm.474908	NR_033536	ENSMUSG00000097316	Gm10516	ENSMUSG00000073476	predicted gene 10516	ncRNA
Merged-chr1-172325946-1	chr1	172325696	172326196	+	4.55	0	exon (NM_008429, exon 3 of 4)	exon (NM_008429, exon 3 of 4)	3317	NM_008429	16524	Mm.261168	NM_008429	ENSMUSG00000038026	Kcnj9	1700085N21Rik|Girk3|Kir3.3|mbGIRK3	potassium inwardly-rectifying channel, subfamily J, member 9	protein-coding
Merged-chr1-131526890-1	chr1	131526640	131527140	+	4.94	0	intron (NM_001081011, intron 1 of 22)	CpG	471	NM_001081011	14270	Mm.276259	NM_019520	ENSMUSG00000026425	Srgap2	9930124L22Rik|AI448945|FBP2|Fnbp2|srGAP3	SLIT-ROBO Rho GTPase activating protein 2	protein-coding
Merged-chr1-74782472-1	chr1	74782222	74782722	+	5.2	0	intron (NM_009526, intron 2 of 3)	intron (NM_009526, intron 2 of 3)	-9547	NM_009518	22409	Mm.5130	NM_009518		Wnt10a	-	wingless-type MMTV integration site family, member 10A	protein-coding
Merged-chr1-54273411-1	chr1	54273161	54273661	+	6.4	0	intron (NM_030025, intron 5 of 27)	Lx3A|LINE|L1	22728	NM_030025	78016	Mm.67455	NM_030025	ENSMUSG00000025983	Ccdc150	4930511H11Rik	coiled-coil domain containing 150	protein-coding
Merged-chr1-180641451-1	chr1	180641201	180641701	+	6.37	0	intron (NR_120498, intron 1 of 14)	CpG	301	NR_120498	72568	Mm.275044	NM_175186	ENSMUSG00000058729	Lin9	2700022J23Rik|Bara|Lin-9|TGS|TGS1|mLin-9	lin-9 homolog (C. elegans)	protein-coding
Merged-chr1-75385097-2	chr1	75384752	75385442	+	4.45	0	promoter-TSS (NM_001085370)	promoter-TSS (NM_001085370)	-513	NM_001085370	11790	Mm.275397	NM_007463	ENSMUSG00000026207	Speg	AW125581|Apeg1|BPEG|D1Bwg1450e|SPEGalpha|SPEGbeta|mKIAA1297	SPEG complex locus	protein-coding
Merged-chr1-63113499-1	chr1	63113249	63113749	+	6.28	0	promoter-TSS (NR_045915)	promoter-TSS (NR_045915)	768	NM_001081436	227195	Mm.74718	NM_001081436	ENSMUSG00000040865	Ino80d	7330405I11|A430093A21Rik|BC010584|OTTMUSG00000002594	INO80 complex subunit D	protein-coding
Merged-chr10-20895323-1	chr10	20894838	20895808	+	33.8	0	Intergenic	B3|SINE|B2	-57224	NM_026203	52906	Mm.253280	NM_026203	ENSMUSG00000019986	Ahi1	1700015F03Rik|Ahi-1|D10Bwg0629e	Abelson helper integration site 1	protein-coding
Merged-chr10-95315353-1	chr10	95315103	95315603	+	5.72	0	intron (NM_009950, intron 2 of 2)	intron (NM_009950, intron 2 of 2)	8744	NM_009950	12905	Mm.473739	NM_009950	ENSMUSG00000045867	Cradd	RAIDD	CASP2 and RIPK1 domain containing adaptor with death domain	protein-coding
Merged-chr10-119239586-1	chr10	119239336	119239836	+	11.2	0	intron (NM_027994, intron 1 of 14)	CpG	469	NM_027994	71902	Mm.203965	NM_027994	ENSMUSG00000020114	Cand1	2310038O07Rik|6330512O03Rik|AI195005|AI846556|D10Ertd516e|Tp120a|mKIAA0829	cullin associated and neddylation disassociated 1	protein-coding
Merged-chr10-89686020-1	chr10	89685770	89686270	+	8.45	0	intron (NM_198021, intron 1 of 17)	CpG	265	NM_198021	213326	Mm.27651	NM_198021	ENSMUSG00000069539	Scyl2	AU015688|AW536445|BC030932|CVAK104|D10Ertd802e	SCY1-like 2 (S. cerevisiae)	protein-coding
Merged-chr10-122986170-1	chr10	122985920	122986420	+	6.89	0	promoter-TSS (NR_029527)	promoter-TSS (NR_029527)	-446	NR_029527	387251		NR_029527	miRBase:MI0000138	Mirlet7i	Mirnlet7i|mmu-let-7i	microRNA let7i	ncRNA
Merged-chr10-13965195-1	chr10	13964945	13965445	+	6.37	0	Intergenic	CpG	-1184	NM_010437	15273	Mm.42157	NM_010437	ENSMUSG00000015501	Hivep2	MIBP1|Schnurri-2|Shn-2	human immunodeficiency virus type I enhancer binding protein 2	protein-coding
Merged-chr10-4387482-2	chr10	4387195	4387769	+	7.92	0	intron (NM_001033466, intron 1 of 2)	CpG	626	NM_001033466	381990	Mm.262466	NM_001033466	ENSMUSG00000075327	Zbtb2	Gm1103	zinc finger and BTB domain containing 2	protein-coding
Merged-chr10-79793864-1	chr10	79793614	79794114	+	5.72	0	intron (NM_023128, intron 1 of 8)	intron (NM_023128, intron 1 of 8)	292	NM_001161747	18483	Mm.34650	NM_023128	ENSMUSG00000035863	Palm	-	paralemmin	protein-coding
Merged-chr10-93540619-2	chr10	93540269	93540908	+	7.5	0	promoter-TSS (NM_027908)	promoter-TSS (NM_027908)	-44	NM_175488	237465	Mm.477086	NM_175488	ENSMUSG00000036168	Ccdc38	4933417K05Rik	coiled-coil domain containing 38	protein-coding
Merged-chr11-104442012-1	chr11	104441762	104442262	+	10.5	0	5' UTR (NM_001081045, exon 1 of 14)	5' UTR (NM_001081045, exon 1 of 14)	279	NM_001081045	76719	Mm.136418	NM_001081045	ENSMUSG00000018412	Kansl1	1700081L11Rik|9430041J06Rik|mKIAA1267	KAT8 regulatory NSL complex subunit 1	protein-coding
Merged-chr11-50292048-1	chr11	50291798	50292298	+	12	0	exon (NM_175334, exon 1 of 5)	exon (NM_175334, exon 1 of 5)	288	NM_175334	103806	Mm.51116	NM_175334	ENSMUSG00000050567	Maml1	AI644666|AW743257|D930008C07Rik|Mam-1|Mam1|mKIAA0200	mastermind like 1 (Drosophila)	protein-coding
Merged-chr11-97416009-1	chr11	97415697	97416322	+	8.71	0	Intergenic	CpG	-34151	NM_021493	58996	Mm.394118	NM_021493	ENSMUSG00000049807	Arhgap23	A330041B18Rik	Rho GTPase activating protein 23	protein-coding
Merged-chr11-107153874-1	chr11	107153624	107154124	+	5.72	0	Intergenic	Intergenic	-21952	NM_176850	207165	Mm.343986	NM_176850	ENSMUSG00000040481	Bptf	9430093H17Rik|Falz	bromodomain PHD finger transcription factor	protein-coding
Merged-chr11-69416015-2	chr11	69415720	69416311	+	5.47	0	Intergenic	Intergenic	-2340	NM_001017426	216850	Mm.261201	NM_001017426	ENSMUSG00000018476	Kdm6b	1700064E03Rik|BC038313|Jmjd3|mKIAA0346	KDM1 lysine (K)-specific demethylase 6B	protein-coding
Merged-chr11-114279854-2	chr11	114279566	114280142	+	5.43	0	Intergenic	Intergenic	81596	NR_045930	73536	Mm.54275	NR_045930	ENSMUSG00000078600	1700092K14Rik	-	RIKEN cDNA 1700092K14 gene	ncRNA
Merged-chr11-95214204-1	chr11	95213954	95214454	+	4.47	0	Intergenic	Intergenic	-47325	NM_053093	93670	Mm.40085	NM_053093	ENSMUSG00000020872	Tac4	AW489379|PPT-C	tachykinin 4	protein-coding
Merged-chr11-118026954-1	chr11	118026637	118027271	+	5.72	0	intron (NM_001167746, intron 76 of 80)	intron (NM_001167746, intron 76 of 80)	24684	NR_105898	102466768		NR_105898		Mir6933	mmu-mir-6933	microRNA mir-6933	ncRNA
Merged-chr11-3535851-1	chr11	3535601	3536101	+	8.71	0	intron (NM_001284428, intron 3 of 21)	CpG	3441	NM_013870	29856	Mm.188516	NM_013870	ENSMUSG00000020439	Smtn	smsmo	smoothelin	protein-coding
Merged-chr11-119079486-1	chr11	119079236	119079736	+	4.55	0	3' UTR (NM_007625, exon 5 of 5)	3' UTR (NM_007625, exon 5 of 5)	6751	NM_007625	12418	Mm.268070	NM_007625	ENSMUSG00000039989	Cbx4	MPc2|PC2	chromobox 4	protein-coding
Merged-chr11-70540319-1	chr11	70540069	70540569	+	5.46	0	5' UTR (NM_008876, exon 1 of 25)	5' UTR (NM_008876, exon 1 of 25)	155	NM_008876	18806	Mm.260177	NM_008876	ENSMUSG00000020828	Pld2	-	phospholipase D2	protein-coding
Merged-chr11-115974956-1	chr11	115974706	115975206	+	7.41	0	5' UTR (NM_133663, exon 1 of 39)	5' UTR (NM_133663, exon 1 of 39)	231	NM_133663	192897	Mm.213873	NM_133663	ENSMUSG00000020758	Itgb4	AA407042|C230078O20|CD104	integrin beta 4	protein-coding
Merged-chr11-43682509-1	chr11	43682126	43682892	+	10.1	0	exon (NM_001164231, exon 1 of 4)	exon (NM_001164231, exon 1 of 4)	511	NM_001164231	70802	Mm.397449	NM_027557	ENSMUSG00000044950	Pwwp2a	4631424J17Rik|AI891583|AU024105|D930040F23Rik	PWWP domain containing 2A	protein-coding
Merged-chr11-96319110-1	chr11	96318794	96319427	+	7.41	0	exon (NM_010459, exon 1 of 2)	exon (NM_010459, exon 1 of 2)	843	NM_010459	15412	Mm.3546	NM_010459		Hoxb4	Hox-2.6	homeobox B4	protein-coding
Merged-chr11-97663628-2	chr11	97663282	97663963	+	6.22	0	exon (NM_139311, exon 1 of 20)	exon (NM_139311, exon 1 of 20)	210	NM_139311	246198	Mm.23685	NM_139311	ENSMUSG00000038437	Mllt6	AI315037|Af17	myeloid/lymphoid or mixed-lineage leukemia (trithorax homolog, Drosophila); translocated to, 6	protein-coding
Merged-chr11-45852399-2	chr11	45852005	45852791	+	11.8	0	intron (NM_001045520, intron 1 of 11)	CpG	434	NM_001045520	216705	Mm.169673	NM_001045520	ENSMUSG00000006169	Clint1	AI642036|AW537616|C530049I24Rik|Enth|Epn4|F630206G17Rik|mKIAA0171	clathrin interactor 1	protein-coding
Merged-chr11-54101197-1	chr11	54100947	54101447	+	4.03	0	intron (NM_001136076, intron 1 of 15)	CpG	273	NM_011031	18452	Mm.3705	NM_011031	ENSMUSG00000018906	P4ha2	AA407196|C76437|P4hl	procollagen-proline, 2-oxoglutarate 4-dioxygenase (proline 4-hydroxylase), alpha II polypeptide	protein-coding
Merged-chr11-103363158-2	chr11	103362839	103363464	+	6.72	0	intron (NM_001205236, intron 1 of 17)	CpG	541	NM_183288	544817	Mm.259113	NM_133715	ENSMUSG00000034255	Arhgap27	2310069I04Rik|5730442P18Rik|Gm21552|Sh3d20	Rho GTPase activating protein 27	protein-coding
Merged-chr11-113650038-1	chr11	113649788	113650288	+	6.63	0	intron (NM_013581, intron 1 of 13)	CpG	509	NM_013581	16834	Mm.261620	NM_013581	ENSMUSG00000018661	Cog1	6030445I15|Ldlb|mKIAA1381	component of oligomeric golgi complex 1	protein-coding
Merged-chr11-101166726-1	chr11	101166476	101166976	+	4.47	0	intron (NM_146030, intron 6 of 12)	intron (NM_146030, intron 6 of 12)	4576	NM_146030	217198	Mm.273254	NM_146030	ENSMUSG00000035172	Plekhh3	BC020025	pleckstrin homology domain containing, family H (with MyTH4 domain) member 3	protein-coding
Merged-chr11-3202969-2	chr11	3202447	3203414	+	12	0	promoter-TSS (NM_001166549)	promoter-TSS (NM_001166549)	-65	NM_001166547	74203	Mm.255649	NM_023743	ENSMUSG00000020454	Eif4enif1	2610509L04Rik|A930019J01Rik|AA410001|AU021239|Clast4|D11Ertd166e	eukaryotic translation initiation factor 4E nuclear import factor 1	protein-coding
Merged-chr11-70700771-1	chr11	70700521	70701021	+	6.24	0	promoter-TSS (NM_001252485)	promoter-TSS (NM_001252485)	223	NM_153103	16562	Mm.99996	NM_153103	ENSMUSG00000020821	Kif1c	B430105J22Rik|D11Bwg1349e|Ltxs1	kinesin family member 1C	protein-coding
Merged-chr11-105182124-2	chr11	105181613	105182633	+	15.2	0	promoter-TSS (NR_027956)	promoter-TSS (NR_027956)	596	NM_001294329	24086	Mm.126976	NM_011903	ENSMUSG00000020694	Tlk2	4933403M19Rik|PKU-alpha|PKUalpha|Tlk	tousled-like kinase 2 (Arabidopsis)	protein-coding
Merged-chr11-78343745-1	chr11	78343495	78343995	+	7.41	0	TTS (NM_201406)	TTS (NM_201406)	223	NM_011676	22248	Mm.284811	NM_011676	ENSMUSG00000002058	Unc119	D11Bhm52|HRG4|MRG4|Rg4|Rtg4|Unc119h	unc-119 homolog (C. elegans)	protein-coding
Merged-chr12-71168652-1	chr12	71168402	71168902	+	4.94	0	intron (NM_029818, intron 15 of 27)	B3|SINE|B2	31804	NM_001163378	76967	Mm.87290	NM_029818	ENSMUSG00000034601	2700049A03Rik	Talpid3|mKIAA0586	RIKEN cDNA 2700049A03 gene	protein-coding
Merged-chr12-87031467-1	chr12	87031217	87031717	+	4.42	0	intron (NM_172583, intron 1 of 24)	intron (NM_172583, intron 1 of 24)	4903	NM_172583	217733	Mm.110032	NM_172583	ENSMUSG00000034145	Tmem63c	4932420N09|9330187M14Rik	transmembrane protein 63c	protein-coding
Merged-chr12-109546618-1	chr12	109546368	109546868	+	4.95	0	intron (NR_027651, intron 5 of 8)	intron (NR_027651, intron 5 of 8)	1220	NR_003633	17263	Mm.289645	NM_144513	ENSMUSG00000021268	Meg3	2900016C05Rik|3110050O07Rik|6330408G06Rik|AI425946|AW108224|D12Bwg1266e|Gtl2|R74756|R75394	maternally expressed 3	ncRNA
Merged-chr12-100290191-1	chr12	100289873	100290509	+	5.91	0	intron (NR_045741, intron 1 of 3)	intron (NR_045741, intron 1 of 3)	13582	NR_045741	100038713	Mm.470751	NR_045741		Gm10432	ENSMUSG00000072882	predicted gene 10432	ncRNA
Merged-chr12-69986771-2	chr12	69986515	69987028	+	7.16	0	5' UTR (NM_022028, exon 1 of 5)	5' UTR (NM_022028, exon 1 of 5)	231	NM_022028	64010	Mm.390480	NM_022028	ENSMUSG00000021067	Sav1	1700040G09Rik|Salv|Sav|WW45|Wwp3|Wwp4	salvador homolog 1 (Drosophila)	protein-coding
Merged-chr12-4917890-2	chr12	4917635	4918146	+	8.67	0	exon (NM_001099628, exon 1 of 31)	exon (NM_001099628, exon 1 of 31)	537	NM_001099628	320817	Mm.210966	NM_001099628		Atad2b	1110014E10Rik|BC032887|C79189|D530031C13Rik	ATPase family, AAA domain containing 2B	protein-coding
Merged-chr13-31208083-1	chr13	31207771	31208396	+	21.7	0	Intergenic	Intergenic	33003	NR_045957	73924	Mm.417825	NR_045957	ENSMUSG00000087460	4930401O12Rik	-	RIKEN cDNA 4930401O12 gene	ncRNA
Merged-chr13-48858292-2	chr13	48856499	48859457	+	59.2	0	intron (NM_011078, intron 1 of 21)	B3A|SINE|B2	12907	NM_011078	18676	Mm.486213	NM_011078	ENSMUSG00000038025	Phf2	GRC5	PHD finger protein 2	protein-coding
Merged-chr13-55604762-2	chr13	55604423	55605181	+	5.55	0	intron (NM_146045, intron 2 of 5)	intron (NM_146045, intron 2 of 5)	4691	NM_146045	218271	Mm.139825	NM_146045	ENSMUSG00000021504	B4galt7	-	xylosylprotein beta1,4-galactosyltransferase, polypeptide 7 (galactosyltransferase I)	protein-coding
Merged-chr13-16012114-1	chr13	16011864	16012364	+	5.72	0	Intergenic	Intergenic	-2361	NM_008380	16323	Mm.8042	NM_008380	ENSMUSG00000041324	Inhba	-	inhibin beta-A	protein-coding
Merged-chr13-9277073-1	chr13	9276823	9277323	+	7.02	0	intron (NM_001081426, intron 1 of 36)	intron (NM_001081426, intron 1 of 36)	548	NM_001081426	208440	Mm.217326	NM_172459	ENSMUSG00000048264	Dip2c	2900024P20Rik|9630044M06|mKIAA0934	DIP2 disco-interacting protein 2 homolog C (Drosophila)	protein-coding
Merged-chr13-90089940-1	chr13	90089690	90090190	+	5.59	0	promoter-TSS (NM_028012)	promoter-TSS (NM_028012)	273	NM_025335	66074	Mm.241387	NM_025335		Tmem167	0610041E09Rik|5730424F14Rik|AU041184|AW537806|ENSMUSG00000060669|Gm10085|Tmem167a	transmembrane protein 167	protein-coding
Merged-chr14-99422049-1	chr14	99421799	99422299	+	33.7	0	Intergenic	Intergenic	123358	NM_009769	12224	Mm.30262	NM_009769	ENSMUSG00000005148	Klf5	4930520J07Rik|Bteb2|CKLF|IKLF	Kruppel-like factor 5	protein-coding
Merged-chr14-55407231-1	chr14	55406918	55407544	+	7.24	0	Intergenic	ORR1D1|LTR|ERVL-MaLR	-71527	NM_001037938	28200	Mm.27427	NM_030686	ENSMUSG00000022210	Dhrs4	AI043103|AI790593|CR|D14Ucla2|NDRD|PHCR|PSCD|RRD|mouNRDR	dehydrogenase/reductase (SDR family) member 4	protein-coding
Merged-chr14-78792129-1	chr14	78791879	78792379	+	4.1	0	Intergenic	(TCTG)n|Simple_repeat|Simple_repeat	-57049	NM_027906	219189	Mm.159651	NM_027906	ENSMUSG00000058997	Vwa8	1300010F03Rik|4932416F07Rik|AI957255|Kiaa0564|mKIAA0564	von Willebrand factor A domain containing 8	protein-coding
Merged-chr14-30666205-2	chr14	30665951	30666459	+	5.96	0	intron (NM_177815, intron 5 of 12)	intron (NM_177815, intron 5 of 12)	11830	NM_177815	328370	Mm.259657	NM_177815	ENSMUSG00000052395	Rft1	D930025H04	RFT1 homolog (S. cerevisiae)	protein-coding
Merged-chr14-115041287-1	chr14	115041037	115041537	+	4.95	0	Intergenic	CpG	-2384	NR_029785	723905		NR_029785	miRBase:MI0000687	Mir17	Mirn17|mmu-mir-17	microRNA 17	ncRNA
Merged-chr14-105176927-1	chr14	105176677	105177177	+	7.15	0	5' UTR (NM_134077, exon 1 of 21)	5' UTR (NM_134077, exon 1 of 21)	400	NM_134077	74213	Mm.474531	NM_134077	ENSMUSG00000022119	Rbm26	1700009P03Rik|AI447318|C230097K14Rik|C86225|MLZ-393|Pro1777|Se70-2	RNA binding motif protein 26	protein-coding
Merged-chr14-29789051-1	chr14	29788801	29789301	+	4.55	0	Intergenic	Intergenic	-67187	NM_009785	12294	Mm.386754	NM_009785	ENSMUSG00000021991	Cacna2d3	Cacnad3	calcium channel, voltage-dependent, alpha2/delta subunit 3	protein-coding
Merged-chr14-63122606-2	chr14	63122279	63122929	+	5.34	0	intron (NM_007798, intron 1 of 9)	CpG	142	NM_007798	13030	Mm.236553	NM_007798	ENSMUSG00000021939	Ctsb	CB	cathepsin B	protein-coding
Merged-chr14-18893442-1	chr14	18893192	18893692	+	4.42	0	intron (NM_144839, intron 1 of 5)	CpG	185	NM_144839	218793	Mm.23551	NM_144839	ENSMUSG00000058317	Ube2e2	BC016265	ubiquitin-conjugating enzyme E2E 2	protein-coding
Merged-chr14-76556779-1	chr14	76556529	76557029	+	4.35	0	promoter-TSS (NM_001160326)	promoter-TSS (NM_001160326)	-92	NM_001160326	72661	Mm.320384	NM_001160326	ENSMUSG00000052584	Serp2	2810032E02Rik	stress-associated endoplasmic reticulum protein family member 2	protein-coding
Merged-chr15-90400469-1	chr15	90400017	90400922	+	26.7	0	Intergenic	Intergenic	176109	NR_106106	102466838		NR_106106		Mir7648	mmu-mir-7648	microRNA mir-7648	ncRNA
Merged-chr15-98181556-1	chr15	98181237	98181875	+	5.43	0	Intergenic	Intergenic	13750	NM_177716	239650	Mm.54140	NM_177716	ENSMUSG00000029875	Ccdc184	5630400A08|AI836003	coiled-coil domain containing 184	protein-coding
Merged-chr15-28024755-1	chr15	28024505	28025005	+	6.63	0	intron (NM_001081302, intron 1 of 56)	CpG	1093	NM_001081302	223435	Mm.485422	NM_001081302	ENSMUSG00000022263	Trio	6720464I07Rik|AA408740|Solo	triple functional domain (PTPRF interacting)	protein-coding
Merged-chr15-64056220-1	chr15	64055223	64057218	+	95.2	0	intron (NM_144846, intron 1 of 11)	(TTCC)n|Simple_repeat|Simple_repeat	4228	NM_144846	223601	Mm.246108	NM_144846	ENSMUSG00000022378	Fam49b	0910001A06Rik|AW122079	family with sequence similarity 49, member B	protein-coding
Merged-chr15-81585801-2	chr15	81585435	81586330	+	15.8	0	promoter-TSS (NM_177821)	promoter-TSS (NM_177821)	-332	NM_177821	328572	Mm.258397	NM_177821	ENSMUSG00000055024	Ep300	A430090G16|A730011L11|KAT3B|p300|p300 HAT	E1A binding protein p300	protein-coding
Merged-chr15-84168205-1	chr15	84167955	84168455	+	5.46	0	promoter-TSS (NR_105816)	promoter-TSS (NR_105816)	-65	NR_105816	102466642		NR_105816		Mir6392	mmu-mir-6392	microRNA mir-6392	ncRNA
Merged-chr15-97831444-2	chr15	97830948	97831997	+	11.2	0	5' UTR (NM_001204277, exon 1 of 25)	5' UTR (NM_001204277, exon 1 of 25)	295	NM_019572	56233	Mm.384027	NM_019572	ENSMUSG00000022475	Hdac7	5830434K02Rik|HD7|HD7a|Hdac7a|mFLJ00062	histone deacetylase 7	protein-coding
Merged-chr15-76699345-1	chr15	76699095	76699595	+	4.55	0	exon (NM_182805, exon 10 of 11)	exon (NM_182805, exon 10 of 11)	-2197	NM_027122	69572	Mm.34920	NM_027122	ENSMUSG00000019080	Mfsd3	2310010G13Rik	major facilitator superfamily domain containing 3	protein-coding
Merged-chr15-59648721-1	chr15	59648471	59648971	+	4.55	0	promoter-TSS (NM_144549)	promoter-TSS (NM_144549)	67	NM_144549	211770	Mm.40298	NM_144549	ENSMUSG00000032501	Trib1	A530090O15Rik|TRB-1|Trb1	tribbles homolog 1 (Drosophila)	protein-coding
Merged-chr16-35942359-1	chr16	35941846	35942872	+	26.9	0	intron (NM_030253, intron 2 of 10)	intron (NM_030253, intron 2 of 10)	-3332	NM_001013371	209200	Mm.390852	NM_001013371	ENSMUSG00000049502	Dtx3l	AU042200|BC023741	deltex 3-like (Drosophila)	protein-coding
Merged-chr16-35821480-2	chr16	35820786	35821880	+	22.5	0	intron (NM_175111, intron 6 of 7)	intron (NM_175111, intron 6 of 7)	50049	NM_001039530	547253	Mm.244406	NM_001039530	ENSMUSG00000034422	Parp14	1600029O10Rik|ARTD8|BC021340|CoaSt6|mKIAA1268	poly (ADP-ribose) polymerase family, member 14	protein-coding
Merged-chr17-27542569-1	chr17	27542221	27542917	+	6.76	0	Intergenic	B2_Mm2|SINE|B2	-14005	NM_001166536	15361	Mm.4438	NM_016660	ENSMUSG00000046711	Hmga1	AL023995|Hmga1a|Hmga1b|Hmgi|Hmgiy|Hmgy	high mobility group AT-hook 1	protein-coding
Merged-chr17-29966440-2	chr17	29966140	29966821	+	5.78	0	Intergenic	Intergenic	-38607	NM_148926	21769	Mm.220972	NM_148926	ENSMUSG00000044477	Zfand3	AW539211|TEG-27|Tex27	zinc finger, AN1-type domain 3	protein-coding
Merged-chr17-26107483-1	chr17	26107233	26107733	+	5.07	0	Intergenic	AT_rich|Low_complexity|Low_complexity	-5833	NM_021793	60455	Mm.304656	NM_021793	ENSMUSG00000024180	Tmem8	AW490096|M83|Tmem8a	transmembrane protein 8 (five membrane-spanning domains)	protein-coding
Merged-chr17-25742646-1	chr17	25742332	25742961	+	7.54	0	intron (NM_177822, intron 4 of 15)	intron (NM_177822, intron 4 of 15)	6606	NM_177822	328783	Mm.183275	NM_177822	ENSMUSG00000041062	Mslnl	4732467B22	mesothelin-like	protein-coding
Merged-chr17-29250364-1	chr17	29250114	29250614	+	4.42	0	TTS (NM_026845)	TTS (NM_026845)	-12574	NM_153166	240058	Mm.39905	NM_153166	ENSMUSG00000024008	Cpne5	A830083G22Rik	copine V	protein-coding
Merged-chr17-34846948-2	chr17	34846554	34847342	+	4.64	0	exon (NM_021337, exon 9 of 28)	exon (NM_021337, exon 9 of 28)	-1781	NR_105936	102465586		NR_105936		Mir6970	mmu-mir-6970	microRNA mir-6970	ncRNA
Merged-chr17-37046664-2	chr17	37046047	37047389	+	8.23	0	exon (NM_019439, exon 2 of 23)	exon (NM_019439, exon 2 of 23)	752	NM_019439	54393	Mm.32191	NM_019439	ENSMUSG00000024462	Gabbr1	GABAB1|GABAbR1|bM573K1.1	gamma-aminobutyric acid (GABA) B receptor, 1	protein-coding
Merged-chr17-26415234-1	chr17	26414917	26415551	+	7.93	0	intron (NM_001081656, intron 1 of 4)	CpG	269	NM_001081656	240055	Mm.133211	NM_001081656	ENSMUSG00000034413	Neurl1b	C230078M08Rik|EG240055	neuralized homolog 1b (Drosophila)	protein-coding
Merged-chr17-29339330-1	chr17	29339080	29339580	+	5.33	0	intron (NM_019880, intron 6 of 11)	intron (NM_019880, intron 6 of 11)	8574	NM_019880	56462	Mm.285322	NM_019880	ENSMUSG00000024012	Mtch1	2310034O17Rik|AI255158|AU018396|C77849|PSAP	mitochondrial carrier homolog 1 (C. elegans)	protein-coding
Merged-chr17-79020536-1	chr17	79020286	79020786	+	5.33	0	intron (NM_029239, intron 1 of 18)	CpG	280	NM_001171004	75292	Mm.252776	NM_029239	ENSMUSG00000024070	Prkd3	4930557O20Rik|5730497N19Rik|PKD3|Pkcnu|Prkcn	protein kinase D3	protein-coding
Merged-chr18-32067978-1	chr18	32067728	32068228	+	9.1	0	5' UTR (NM_173441, exon 1 of 14)	5' UTR (NM_173441, exon 1 of 14)	244	NM_173441	73473	Mm.66853	NM_173441	ENSMUSG00000024384	Iws1	1700069O15Rik|3000008H23|AL117927|AW214353	IWS1 homolog (S. cerevisiae)	protein-coding
Merged-chr18-76715219-2	chr18	76714953	76715485	+	5.44	0	Intergenic	Intergenic	-141186	NM_001109743	664805	Mm.329543	NM_001109743	ENSMUSG00000091519	Skor2	Corl2|EG664805|Fussel18|Gm7348	SKI family transcriptional corepressor 2	protein-coding
Merged-chr18-20619403-1	chr18	20619153	20619653	+	3.98	0	Intergenic	L1M3e|LINE|L1	-45847	NM_013697	22139	Mm.2108	NM_013697	ENSMUSG00000061808	Ttr	AA408768|AI787086|D17860|prealbumin	transthyretin	protein-coding
Merged-chr18-25486606-1	chr18	25486356	25486856	+	4.42	0	intron (NM_001146293, intron 12 of 12)	intron (NM_001146293, intron 12 of 12)	267377	NM_133195	108013	Mm.266435	NM_133195	ENSMUSG00000024268	Celf4	A230070D14Rik|BRUNOL-4|Brul4|Brunol4|C130060B05Rik	CUGBP, Elav-like family member 4	protein-coding
Merged-chr18-10181838-2	chr18	10181393	10182169	+	12.5	0	promoter-TSS (NM_009071)	promoter-TSS (NM_009071)	11	NM_009071	19877	Mm.6710	NM_009071	ENSMUSG00000024290	Rock1	1110055K06Rik|Rock-I	Rho-associated coiled-coil containing protein kinase 1	protein-coding
Merged-chr18-35771771-1	chr18	35771521	35772021	+	4.68	0	5' UTR (NM_019912, exon 1 of 7)	5' UTR (NM_019912, exon 1 of 7)	212	NM_019912	56550	Mm.180052	NM_019912	ENSMUSG00000091896	Ube2d2a	1500034D03Rik|Ubc2e|Ube2d2|ubc4	ubiquitin-conjugating enzyme E2D 2A	protein-coding
Merged-chr18-80207139-2	chr18	80206828	80207518	+	7.18	0	5' UTR (NM_178604, exon 2 of 4)	5' UTR (NM_178604, exon 2 of 4)	306	NM_001042408	27366	Mm.172411	NM_025299		Txnl4a	D18Wsu98e|Dim1|ENSMUSG00000057130|Txnl4|U5-15kD|U5-15kDa	thioredoxin-like 4A	protein-coding
Merged-chr18-34777304-1	chr18	34777054	34777554	+	10.8	0	exon (NM_001081256, exon 1 of 24)	exon (NM_001081256, exon 1 of 24)	296	NM_001081256	277250	Mm.277906	NM_029518	ENSMUSG00000038773	Kdm3b	5830462I21Rik|JHDM2B|Jmjd1b|mKIAA1082	KDM3B lysine (K)-specific demethylase 3B	protein-coding
Merged-chr18-31911045-1	chr18	31910795	31911295	+	7.8	0	exon (NM_026006, exon 1 of 1)	exon (NM_026006, exon 1 of 1)	858	NM_026006	67158	Mm.31537	NM_026006	ENSMUSG00000044982	Sft2d3	2610206C24Rik|AI847965|AW046173	SFT2 domain containing 3	protein-coding
Merged-chr18-80151243-2	chr18	80150856	80151624	+	7.64	0	intron (NM_175028, intron 1 of 3)	CpG	242	NM_175028	240442	Mm.26594	NM_175028	ENSMUSG00000053950	Adnp2	8430420L05Rik|BC024969|Kiaa0863|Zfp508|mKIAA0863	ADNP homeobox 2	protein-coding
Merged-chr18-77713698-1	chr18	77713448	77713948	+	6.37	0	promoter-TSS (NR_027978)	promoter-TSS (NR_027978)	312	NM_178670	212163	Mm.23293	NM_178670	ENSMUSG00000047466	8030462N17Rik	Akd2|Ark2N	RIKEN cDNA 8030462N17 gene	protein-coding
Merged-chr19-46039290-1	chr19	46039040	46039540	+	4.81	0	5' UTR (NM_010697, exon 1 of 11)	5' UTR (NM_010697, exon 1 of 11)	331	NM_010697	16825	Mm.327442	NM_010697	ENSMUSG00000025223	Ldb1	CLIM2|NLI	LIM domain binding 1	protein-coding
Merged-chr19-55804637-1	chr19	55804387	55804887	+	18.3	0	intron (NM_001142920, intron 4 of 11)	MIR|SINE|MIR	62827	NM_001142923	21416	Mm.139815	NM_009333	ENSMUSG00000024985	Tcf7l2	TCF4B|TCF4E|Tcf-4|Tcf4|mTcf-4B|mTcf-4E	transcription factor 7 like 2, T cell specific, HMG box	protein-coding
Merged-chr19-30030979-1	chr19	30030729	30031229	+	10.7	0	intron (NM_144873, intron 1 of 15)	CpG	466	NM_144873	109113	Mm.313364	NM_144873	ENSMUSG00000024817	Uhrf2	2310065A22Rik|AI426270|AW214556|D130071B19Rik|Nirf	ubiquitin-like, containing PHD and RING finger domains 2	protein-coding
Merged-chr19-32758039-1	chr19	32757789	32758289	+	8.69	0	5' UTR (NM_008960, exon 1 of 9)	5' UTR (NM_008960, exon 1 of 9)	462	NM_008960	19211	Mm.245395	NM_008960	ENSMUSG00000013663	Pten	2310035O07Rik|A130070J02Rik|AI463227|B430203M17Rik|MMAC1|TEP1	phosphatase and tensin homolog	protein-coding
Merged-chr19-4397954-1	chr19	4397704	4398204	+	7.85	0	promoter-TSS (NM_001001984)	promoter-TSS (NM_001001984)	-877	NM_001001984	225876	Mm.31941	NM_001001984	ENSMUSG00000054611	Kdm2a	100043628|5530401A10Rik|AA589516|AW536790|Cxxc8|Fbl11|Fbl7|Fbxl11|Gm4560|Jhdm1|Jhdm1a|lalina	lysine (K)-specific demethylase 2A	protein-coding
Merged-chr19-53945162-1	chr19	53944912	53945412	+	4.71	0	promoter-TSS (NM_001195348)	promoter-TSS (NM_001195348)	286	NM_019658	56392	Mm.228669	NM_019658	ENSMUSG00000024976	Shoc2	AU017287|Sur8|mKIAA0862	soc-2 (suppressor of clear) homolog (C. elegans)	protein-coding
Merged-chr19-46501860-2	chr19	46500746	46502616	+	16.9	0	promoter-TSS (NM_053100)	promoter-TSS (NM_053100)	33	NM_053100	93679	Mm.392177	NM_053100	ENSMUSG00000025034	Trim8	AA408830|BB006755|GERP|Rnf27	tripartite motif-containing 8	protein-coding
Merged-chr2-37790760-1	chr2	37790510	37791010	+	4.94	0	exon (NM_001163566, exon 7 of 13)	exon (NM_001163566, exon 7 of 13)	14511	NM_001163566	241324	Mm.392369	NM_001163566	ENSMUSG00000035403	Crb2	5930402A21|BC043114	crumbs homolog 2 (Drosophila)	protein-coding
Merged-chr2-90580344-1	chr2	90579740	90580948	+	17.7	0	exon (NM_008982, exon 1 of 24)	exon (NM_008982, exon 1 of 24)	303	NM_008982	19271	Mm.330393	NM_008982	ENSMUSG00000025314	Ptprj	AI450271|BET|Byp|CD148|DEP-1|PTPbeta2|Ptpb2|RPTPJ|Scc-1|Scc1	protein tyrosine phosphatase, receptor type, J	protein-coding
Merged-chr2-145670721-1	chr2	145670408	145671034	+	13.2	0	Intergenic	RMER13A|LTR|ERVK	-30474	NR_033220	408057	Mm.486711	NR_033220	ENSMUSG00000087594	BC039771	-	cDNA sequence BC039771	ncRNA
Merged-chr2-167270369-1	chr2	167270119	167270619	+	4.83	0	Intergenic	Intergenic	-29832	NM_008968	19223	Mm.2339	NM_008968	ENSMUSG00000017969	Ptgis	Cyp8|Cyp8a1|Pgis	prostaglandin I2 (prostacyclin) synthase	protein-coding
Merged-chr2-131316467-2	chr2	131316181	131316754	+	4.99	0	intron (NM_178607, intron 1 of 5)	RMER1B|Other|Other	28415	NR_029755	723825		NR_029755		Mir103-2	Mirn103-2|mir-103-2	microRNA 103-2	ncRNA
Merged-chr2-25181340-1	chr2	25180978	25181703	+	9.23	0	exon (NM_025980, exon 1 of 1)	exon (NM_025980, exon 1 of 1)	582	NM_025980	67122	Mm.46539	NM_025980	ENSMUSG00000078202	Nrarp	2700054M22Rik	Notch-regulated ankyrin repeat protein	protein-coding
Merged-chr2-3118721-1	chr2	3118471	3118971	+	8.06	0	intron (NM_001081161, intron 1 of 7)	CpG	333	NM_001081161	269233	Mm.23044	NM_001081161	ENSMUSG00000050530	Fam171a1	9630050M13Rik|AA409679	family with sequence similarity 171, member A1	protein-coding
Merged-chr2-151494522-1	chr2	151494272	151494772	+	5.07	0	intron (NM_001291074, intron 1 of 8)	CpG	340	NM_198326	386649	Mm.419479	NM_198326	ENSMUSG00000027455	Nsfl1c	Munc-18c|Stxbp3a|p47	NSFL1 (p97) cofactor (p47)	protein-coding
Merged-chr2-156840694-1	chr2	156840340	156841048	+	11.1	0	intron (NM_173396, intron 1 of 2)	CpG	687	NM_173396	228839	Mm.315625	NM_173396	ENSMUSG00000062175	Tgif2	4921501K24|5730599O09Rik|C80753|C81206	TGFB-induced factor homeobox 2	protein-coding
Merged-chr2-174330590-2	chr2	174329940	174331206	+	13.9	0	intron (NM_201616, intron 1 of 11)	CpG-8943	484	NM_001077510	14683	Mm.125770	NM_010309	ENSMUSG00000027523	Gnas	5530400H20Rik|A930027G11Rik|C130027O20Rik|GPSA|GSP|Galphas|Gnas1|Gnasxl|Gsa|Nesp|Nespl|Oed-Sml|Oedsml|P1|P2|P3|PHP1A|PHP1B|POH	GNAS (guanine nucleotide binding protein, alpha stimulating) complex locus	protein-coding
Merged-chr2-26635975-2	chr2	26635509	26636356	+	8.15	0	exon (NM_019833, exon 5 of 5)	exon (NM_019833, exon 5 of 5)	2053	NR_028572	100306955	Mm.27103	NR_028572	ENSMUSG00000064858	Snora43	ACA43	small nucleolar RNA, H/ACA box 43	snoRNA
Merged-chr3-119783287-1	chr3	119782973	119783601	+	8.45	0	5' UTR (NM_019550, exon 1 of 14)	5' UTR (NM_019550, exon 1 of 14)	101	NM_019550	56195	Mm.29966	NM_019550	ENSMUSG00000028134	Ptbp2	Ptb2|brPTB|nPTB	polypyrimidine tract binding protein 2	protein-coding
Merged-chr3-145924744-2	chr3	145924438	145925063	+	9.06	0	intron (NM_009740, intron 1 of 2)	CpG	488	NM_009740	12042	Mm.239141	NM_009740	ENSMUSG00000028191	Bcl10	AI132454|BCL-10|C81403|CARMEN|CIPER|CLAP|ME10|cE10	B cell leukemia/lymphoma 10	protein-coding
Merged-chr3-127940243-1	chr3	127939868	127940619	+	8.93	0	intron (NR_040552, intron 3 of 4)	RMER1B|Other|Other	24072	NR_040552	329753	Mm.119720	NR_040552		9830132P13Rik	9830132P13	RIKEN cDNA 9830132P13 gene	ncRNA
Merged-chr3-133544839-1	chr3	133544589	133545089	+	8.58	0	promoter-TSS (NM_001040400)	promoter-TSS (NM_001040400)	-449	NM_001040400	214133	Mm.347816	NM_145989	ENSMUSG00000040943	Tet2	Ayu17-449|E130014J05Rik|mKIAA1546	tet methylcytosine dioxygenase 2	protein-coding
Merged-chr3-103280394-1	chr3	103280144	103280644	+	5.85	0	exon (NM_001079830, exon 1 of 19)	exon (NM_001079830, exon 1 of 19)	1101	NM_001079830	94093	Mm.195036	NM_053170	ENSMUSG00000033014	Trim33	8030451N04Rik|AI413936|Ecto|Tif1g	tripartite motif-containing 33	protein-coding
Merged-chr3-65957881-1	chr3	65957631	65958131	+	8.84	0	exon (NM_019937, exon 1 of 11)	exon (NM_019937, exon 1 of 11)	344	NM_019937	56706	Mm.175612	NM_019937	ENSMUSG00000027829	Ccnl1	2610030E23Rik|AU018493|Ccnl|ania-6a	cyclin L1	protein-coding
Merged-chr3-30969094-2	chr3	30968687	30969526	+	10.4	0	intron (NM_001165954, intron 1 of 14)	CpG	309	NM_001165954	241915	Mm.233173	NM_153421	ENSMUSG00000037652	Phc3	E030046K01Rik|Edr3|Hph3	polyhomeotic-like 3 (Drosophila)	protein-coding
Merged-chr3-86224532-1	chr3	86224218	86224846	+	7.12	0	promoter-TSS (NM_001077688)	promoter-TSS (NM_001077688)	-158	NM_001077688	80877	Mm.439825	NM_030695	ENSMUSG00000028080	Lrba	C80285|D3Ertd775e|Lab300|Lba	LPS-responsive beige-like anchor	protein-coding
Merged-chr3-108200829-1	chr3	108200579	108201079	+	4.29	0	promoter-TSS (NM_001081320)	promoter-TSS (NM_001081320)	5	NM_028061	72023	Mm.246391	NM_028061	ENSMUSG00000048796	Cyb561d1	1600010M23Rik|AI605489|AW457162	cytochrome b-561 domain containing 1	protein-coding
Merged-chr3-126596597-1	chr3	126596347	126596847	+	5.31	0	promoter-TSS (NM_001293666)	promoter-TSS (NM_001293666)	-354	NM_001293663	108058	Mm.255822	NM_023813	ENSMUSG00000053819	Camk2d	2810011D23Rik|8030469K03Rik|CaMK II|[d]-CaMKII	calcium/calmodulin-dependent protein kinase II, delta	protein-coding
Merged-chr3-101110382-2	chr3	101110129	101110636	+	6.32	0	promoter-TSS (NM_011197)	promoter-TSS (NM_011197)	-216	NM_011197	19221	Mm.24807	NM_011197	ENSMUSG00000027864	Ptgfrn	4833445A08Rik|AU042434|CD9P-1|FPRP|Trim45	prostaglandin F2 receptor negative regulator	protein-coding
Merged-chr3-146852394-1	chr3	146852144	146852644	+	6.11	0	promoter-TSS (NM_027594)	promoter-TSS (NM_027594)	27	NM_027594	70892	Mm.187793	NM_027594	ENSMUSG00000036745	Ttll7	1110049N09Rik|4921517B04Rik|C630030B20|Ttll7s	tubulin tyrosine ligase-like family, member 7	protein-coding
Merged-chr3-121425999-1	chr3	121425749	121426249	+	4.68	0	promoter-TSS (NM_028044)	promoter-TSS (NM_028044)	-542	NM_028044	71994	Mm.275555	NM_028044	ENSMUSG00000053931	Cnn3	1600014M03Rik|C85854|Calpo3	calponin 3, acidic	protein-coding
Merged-chr4-93335198-1	chr4	93334948	93335448	+	10.4	0	exon (NM_026954, exon 1 of 1)	exon (NM_026954, exon 1 of 1)	313	NM_026954	69136	Mm.171558	NM_026954	ENSMUSG00000054000	Tusc1	2200001D17Rik|TSG-9	tumor suppressor candidate 1	protein-coding
Merged-chr4-63510683-1	chr4	63509806	63511561	+	97	0	Intergenic	B3|SINE|B2	-14692	NM_001008791	73750	Mm.300397	NM_028640	ENSMUSG00000039137	Whrn	1110035G07Rik|AW122018|AW742671|C430046P22Rik|Dfnb31|wi	whirlin	protein-coding
Merged-chr4-108354403-2	chr4	108353387	108355149	+	57.9	0	Intergenic	Intergenic	26116	NM_027250	69893	Mm.28354	NM_027250		Coa7	2010305A19Rik|AI451324|D4Ertd796e|Selrc1	cytochrome c oxidase assembly factor 7	protein-coding
Merged-chr4-126711232-2	chr4	126710940	126711578	+	6.07	0	Intergenic	Intergenic	25010	NM_198960	332937	Mm.331881	NM_198960	ENSMUSG00000042477	Tfap2e	AI505200|AP-2e|Tcfap2e	transcription factor AP-2, epsilon	protein-coding
Merged-chr4-105846369-1	chr4	105846119	105846619	+	4.55	0	Intergenic	Intergenic	-469844	NM_183225	329908	Mm.234544	NM_183225	ENSMUSG00000028514	Usp24	2700066K03Rik|2810030C21Rik|AI414051|B130021E18|C79851	ubiquitin specific peptidase 24	protein-coding
Merged-chr4-135153105-1	chr4	135152855	135153355	+	4.68	0	intron (NM_019732, intron 2 of 5)	intron (NM_019732, intron 2 of 5)	32460	NM_019732	12399	Mm.378894	NM_019732	ENSMUSG00000070691	Runx3	AML2|Cbfa3|Pebp2a3	runt related transcription factor 3	protein-coding
Merged-chr4-126148896-1	chr4	126148646	126149146	+	4.95	0	intron (NM_172145, intron 1 of 2)	CpG	893	NM_172145	230752	Mm.41569	NM_172145	ENSMUSG00000050212	Eva1b	2610027C15Rik|Fam176b	eva-1 homolog B (C. elegans)	protein-coding
Merged-chr4-120283039-1	chr4	120282710	120283369	+	6.5	0	intron (NM_194060, intron 1 of 1)	intron (NM_194060, intron 1 of 1)	4222	NM_194060	329934	Mm.277090	NM_194060	ENSMUSG00000052135	Foxo6	-	forkhead box O6	protein-coding
Merged-chr4-123917755-1	chr4	123917505	123918005	+	7.8	0	exon (NM_017475, exon 1 of 7)	exon (NM_017475, exon 1 of 7)	322	NM_017475	54170	Mm.220922	NM_017475	ENSMUSG00000028646	Rragc	AU041672|Gtr2|RAGC|TIB929|YGR163W	Ras-related GTP binding C	protein-coding
Merged-chr4-45408466-2	chr4	45408186	45408747	+	6.23	0	intron (NM_001009949, intron 1 of 2)	CpG	300	NM_001009949	230125	Mm.260210	NM_001009949	ENSMUSG00000045973	Slc25a51	9130208E07Rik|D130005A03Rik|Gm138|Mcart1	solute carrier family 25, member 51	protein-coding
Merged-chr4-41741048-2	chr4	41740791	41741306	+	5.27	0	intron (NM_001286551, intron 1 of 3)	CpG-9828	311	NM_001286540	18391	Mm.425181	NM_011014	ENSMUSG00000036078	Sigmar1	AL024364|Oprs1|sigma1R	sigma non-opioid intracellular receptor 1	protein-coding
Merged-chr4-40971314-1	chr4	40971064	40971564	+	5.72	0	intron (NM_001290448, intron 1 of 15)	CpG	371	NM_023739	74164	Mm.247456	NM_023739	ENSMUSG00000028423	Nfx1	1300017N15Rik|3000003M19Rik|NFX.1|TEG-42|Tex42	nuclear transcription factor, X-box binding 1	protein-coding
Merged-chr4-137357222-1	chr4	137356972	137357472	+	7.41	0	intron (NM_009861, intron 1 of 5)	CpG	537	NM_009861	12540	Mm.1022	NM_009861	ENSMUSG00000006699	Cdc42	AI747189|AU018915	cell division cycle 42	protein-coding
Merged-chr4-129514162-1	chr4	129513912	129514412	+	5.98	0	intron (NM_010807, intron 1 of 1)	CpG	581	NM_010807	17357	Mm.424974	NM_010807	ENSMUSG00000047945	Marcksl1	AL022768|AW215397|AW536807|D4Bc1|F52|MacMARCKS|Macs2|Macs3|Mlp|Mrp	MARCKS-like 1	protein-coding
Merged-chr4-134852827-1	chr4	134852577	134853077	+	8.06	0	intron (NM_025382, intron 1 of 10)	CpG	518	NM_025382	66146	Mm.99793	NM_025382	ENSMUSG00000028826	Tmem57	1110007C24Rik|9230118A01Rik|AI317300|AI606104|C61	transmembrane protein 57	protein-coding
Merged-chr4-5644504-2	chr4	5644165	5644805	+	6.91	0	intron (NM_173426, intron 1 of 2)	CpG	306	NM_173426	242297	Mm.331470	NM_173426	ENSMUSG00000049119	Fam110b	1700012H17Rik|5031405P22|AW049855	family with sequence similarity 110, member B	protein-coding
Merged-chr4-105109655-1	chr4	105109339	105109972	+	7.67	0	intron (NM_178143, intron 1 of 8)	CpG	243	NM_178143	108079	Mm.48638	NM_178143	ENSMUSG00000028518	Prkaa2	2310008I11Rik|A830082D05|AMPKalpha2	protein kinase, AMP-activated, alpha 2 catalytic subunit	protein-coding
Merged-chr4-126967944-1	chr4	126967629	126968260	+	7.8	0	promoter-TSS (NM_001114399)	promoter-TSS (NM_001114399)	-21	NM_001114399	67785	Mm.165401	NM_001114399	ENSMUSG00000042446	Zmym4	6330503C17Rik|AI480785|AW493829|CDIR|D630001M21|MYM|Zfp262|Znf262|mKIAA0425	zinc finger, MYM-type 4	protein-coding
Merged-chr4-129136892-1	chr4	129136487	129137298	+	8.45	0	promoter-TSS (NM_027402)	promoter-TSS (NM_027402)	-168	NM_027402	384061	Mm.44075	NM_027402	ENSMUSG00000001334	Fndc5	1500001L03Rik|AI836596|C87088|PeP|Pxp	fibronectin type III domain containing 5	protein-coding
Merged-chr5-137510888-1	chr5	137510511	137511266	+	12.6	0	Intergenic	CpG	-7992	NM_031408	57330	Mm.268344	NM_031408	ENSMUSG00000029714	Gigyf1	Perq1|mKIAA4110	GRB10 interacting GYF protein 1	protein-coding
Merged-chr5-37795102-1	chr5	37794852	37795352	+	9.29	0	Intergenic	Intergenic	-25462	NR_027920	93895		NR_027920		Msx1os	Msx1as	msh homeobox 1 opposite strand	ncRNA
Merged-chr5-65959822-1	chr5	65959572	65960072	+	4.55	0	Intergenic	Intergenic	-7302	NM_001081104	231252	Mm.486671	NM_001081104	ENSMUSG00000029205	Chrna9	2410015I05Rik|Acra9|EG666827|Gm8311	cholinergic receptor, nicotinic, alpha polypeptide 9	protein-coding
Merged-chr5-129057858-1	chr5	129057608	129058108	+	4.42	0	Intergenic	B3A|SINE|B2	37702	NM_009391	19384	Mm.297440	NM_009391	ENSMUSG00000029430	Ran	-	RAN, member RAS oncogene family	protein-coding
Merged-chr5-123523821-1	chr5	123523571	123524071	+	7.8	0	intron (NM_023232, intron 1 of 5)	CpG	343	NM_023232	66593	Mm.46716	NM_023232	ENSMUSG00000029433	Diablo	0610041G12Rik|1700006L01Rik|AU040403|Smac	diablo homolog (Drosophila)	protein-coding
Merged-chr5-116566706-1	chr5	116566150	116567263	+	71.4	0	intron (NM_026886, intron 1 of 12)	intron (NM_026886, intron 1 of 12)	25111	NM_026886	68955	Mm.146779	NM_026886	ENSMUSG00000063919	Srrm4	1500001A10Rik|B230202K19Rik|bv|mKIAA1853|nSR100	serine/arginine repetitive matrix 4	protein-coding
Merged-chr5-123708690-1	chr5	123708017	123709363	+	54.2	0	intron (NM_027494, intron 7 of 13)	intron (NM_027494, intron 7 of 13)	12354	NM_027494	70650	Mm.279427	NM_027494	ENSMUSG00000029427	Zcchc8	5730565F05Rik	zinc finger, CCHC domain containing 8	protein-coding
Merged-chr5-20951576-2	chr5	20951206	20951975	+	9.69	0	exon (NM_001080977, exon 1 of 8)	exon (NM_001080977, exon 1 of 8)	232	NM_001080977	242860	Mm.254286	NM_001080977	ENSMUSG00000039968	Rsbn1l	8430412F05Rik|AI447441|C330002G24Rik	round spermatid basic protein 1-like	protein-coding
Merged-chr5-36867448-1	chr5	36867198	36867698	+	4.83	0	Intergenic	Intergenic	-1122	NM_172994	269643	Mm.41694	NM_172994	ENSMUSG00000029120	Ppp2r2c	6330548O06Rik|IMYPNO|IMYPNO1|PR52	protein phosphatase 2, regulatory subunit B, gamma	protein-coding
Merged-chr5-113220462-1	chr5	113220212	113220712	+	4.22	0	Intergenic	L3b|LINE|CR1	-6447	NM_001033428	333048	Mm.332586	NM_001033428	ENSMUSG00000066964	Tmem211	Gm854	transmembrane protein 211	protein-coding
Merged-chr5-110125506-1	chr5	110125256	110125756	+	5.31	0	intron (NM_001163996, intron 4 of 4)	(TA)n|Simple_repeat|Simple_repeat	-10324	NM_172717	231600	Mm.30264	NM_172717	ENSMUSG00000014668	Chfr	5730484M20Rik|C230082M18|RNF116	checkpoint with forkhead and ring finger domains	protein-coding
Merged-chr5-142906538-2	chr5	142906110	142906932	+	7.95	0	intron (NM_007393, intron 1 of 5)	CpG	203	NM_007393	11461	Mm.328431	NM_007393	ENSMUSG00000029580	Actb	Actx|E430023M04Rik|beta-actin	actin, beta	protein-coding
Merged-chr5-124249370-1	chr5	124249120	124249620	+	5.43	0	intron (NM_011256, intron 1 of 24)	CpG	390	NM_011256	19679	Mm.44261	NM_011256	ENSMUSG00000029406	Pitpnm2	NIR3|RDGBA2|Rdgb2|mKIAA1457	phosphatidylinositol transfer protein, membrane-associated 2	protein-coding
Merged-chr5-24842144-1	chr5	24841817	24842471	+	10	0	intron (NM_053075, intron 1 of 7)	CpG	217	NM_053075	19744	Mm.319175	NM_053075	ENSMUSG00000028945	Rheb	-	Ras homolog enriched in brain	protein-coding
Merged-chr5-139325266-1	chr5	139324953	139325580	+	10.3	0	intron (NM_172723, intron 1 of 10)	CpG	198	NM_172723	231821	Mm.297819	NM_172723	ENSMUSG00000056413	Adap1	4930431P11Rik|Centa1|GC1L|p42IP4	ArfGAP with dual PH domains 1	protein-coding
Merged-chr5-117413834-1	chr5	117413453	117414216	+	8.19	0	promoter-TSS (NM_001114545)	promoter-TSS (NM_001114545)	-168	NM_001114545	333050	Mm.437947	NM_001034873	ENSMUSG00000061578	Ksr2	-	kinase suppressor of ras 2	protein-coding
Merged-chr5-105700267-1	chr5	105700017	105700517	+	10.1	0	promoter-TSS (NM_178701)	promoter-TSS (NM_178701)	298	NM_001122768	231549	Mm.23837	NM_178701	ENSMUSG00000046079	Lrrc8d	2810473G09Rik|4930525N13Rik|A930019F03|Lrrc5	leucine rich repeat containing 8D	protein-coding
Merged-chr6-48742675-1	chr6	48742425	48742925	+	4.81	0	exon (NM_008376, exon 3 of 3)	exon (NM_008376, exon 3 of 3)	-3522	NM_175035	317757	Mm.455917	NM_175035	ENSMUSG00000043505	Gimap5	D630024P16|E230026N22Rik	GTPase, IMAP family member 5	protein-coding
Merged-chr6-49778318-2	chr6	49777797	49778896	+	23.5	0	Intergenic	Intergenic	-44383	NM_023456	109648	Mm.154796	NM_023456	ENSMUSG00000029819	Npy	0710005A05Rik	neuropeptide Y	protein-coding
Merged-chr6-120477274-2	chr6	120476878	120477683	+	9.44	0	intron (NM_008359, intron 8 of 12)	intron (NM_008359, intron 8 of 12)	14083	NM_008359	16172	Mm.4481	NM_008359	ENSMUSG00000002897	Il17ra	AW538159|Cdw217|Il17r|VDw217	interleukin 17 receptor A	protein-coding
Merged-chr6-100287184-1	chr6	100286934	100287434	+	5.46	0	intron (NM_019743, intron 1 of 4)	CpG	174	NM_019743	56353	Mm.321633	NM_019743	ENSMUSG00000072872	Rybp	2410018J24Rik|DEDAF|YEAF1	RING1 and YY1 binding protein	protein-coding
Merged-chr6-39399088-1	chr6	39398838	39399338	+	4.55	0	3' UTR (NM_018810, exon 8 of 8)	3' UTR (NM_018810, exon 8 of 8)	17660	NM_011226	19331	Mm.123866	NM_011226	ENSMUSG00000029923	Rab19	-	RAB19, member RAS oncogene family	protein-coding
Merged-chr6-29735766-1	chr6	29735433	29736099	+	10	0	5' UTR (NM_176996, exon 1 of 12)	5' UTR (NM_176996, exon 1 of 12)	269	NM_176996	319757	Mm.29279	NM_176996	ENSMUSG00000001761	Smo	E130215L21Rik|Smoh|bnb|smoothened	smoothened homolog (Drosophila)	protein-coding
Merged-chr6-40435914-1	chr6	40435664	40436164	+	5.85	0	exon (NM_175528, exon 1 of 8)	exon (NM_175528, exon 1 of 8)	219	NM_175528	243780	Mm.333006	NM_175528	ENSMUSG00000037172	E330009J07Rik	AI841796|Lchn|mKIAA1147	RIKEN cDNA E330009J07 gene	protein-coding
Merged-chr6-100834143-2	chr6	100833878	100834408	+	4.93	0	intron (NM_182939, intron 1 of 8)	CpG	505	NM_182939	232314	Mm.27223	NM_182939	ENSMUSG00000052144	Ppp4r2	BE691708|C230060M08Rik	protein phosphatase 4, regulatory subunit 2	protein-coding
Merged-chr7-118649560-2	chr7	118649306	118649814	+	4.98	0	exon (NM_001105252, exon 11 of 22)	exon (NM_001105252, exon 11 of 22)	15824	NM_028930	74424	Mm.11068	NM_028930	ENSMUSG00000030650	Tmc5	4932443L08Rik|AU016085	transmembrane channel-like gene family 5	protein-coding
Merged-chr7-98552359-2	chr7	98551874	98552767	+	26.9	0	Intergenic	Intergenic	58098	NM_001113379	434215	Mm.323057	NM_001113379	ENSMUSG00000090958	Lrrc32	AI426318|D11S833Eh|D7H11S833E|EG434215|Garp	leucine rich repeat containing 32	protein-coding
Merged-chr7-48137587-1	chr7	48137337	48137837	+	4.42	0	Intergenic	LSU-rRNA_Hsa|rRNA|rRNA	31398	NM_207538	404239	Mm.377927	NM_207538	ENSMUSG00000070551	Mrgprb5	Mgrg11|MrgB5	MAS-related GPR, member B5	protein-coding
Merged-chr7-139609779-1	chr7	139609529	139610029	+	4.59	0	intron (NM_001243018, intron 6 of 14)	intron (NM_001243018, intron 6 of 14)	6550	NM_001243018	212124	Mm.425507	NM_001243018	ENSMUSG00000070357	E030019B06Rik	Gm170	RIKEN cDNA E030019B06 gene	protein-coding
Merged-chr7-143159192-2	chr7	143158892	143159493	+	5.05	0	intron (NM_008434, intron 2 of 15)	intron (NM_008434, intron 2 of 15)	51938	NM_008434	16535	Mm.439769	NM_008434	ENSMUSG00000009545	Kcnq1	AW559127|KVLQT1|Kcna9	potassium voltage-gated channel, subfamily Q, member 1	protein-coding
Merged-chr7-133122933-2	chr7	133122552	133123245	+	6.05	0	intron (NM_009980, intron 1 of 10)	CpG	585	NM_009980	13017	Mm.246240	NM_009980	ENSMUSG00000030970	Ctbp2	AA407280|D7Ertd45e|Gtrgeo6|Ribeye	C-terminal binding protein 2	protein-coding
Merged-chr7-46537832-1	chr7	46537582	46538082	+	7.02	0	intron (NM_013789, intron 9 of 10)	intron (NM_013789, intron 9 of 10)	101975	NM_013789	27414	Mm.76659	NM_013789	ENSMUSG00000030839	Sergef	DelGEF|Gef|Gnef|Gnefr	secretion regulating guanine nucleotide exchange factor	protein-coding
Merged-chr7-79345962-1	chr7	79345712	79346212	+	4.22	0	intron (NM_018811, intron 5 of 10)	intron (NM_018811, intron 5 of 10)	41065	NM_020599	19771	Mm.41653	NM_020599	ENSMUSG00000039194	Rlbp1	3110056M11Rik|CRALBP	retinaldehyde binding protein 1	protein-coding
Merged-chr7-27307990-1	chr7	27307740	27308240	+	5.43	0	intron (NM_175641, intron 29 of 32)	intron (NM_175641, intron 29 of 32)	25658	NM_001113549	108075	Mm.272251	NM_175641	ENSMUSG00000040488	Ltbp4	2310046A13Rik	latent transforming growth factor beta binding protein 4	protein-coding
Merged-chr7-99404383-1	chr7	99404133	99404633	+	4.94	0	intron (NM_201352, intron 2 of 17)	intron (NM_201352, intron 2 of 17)	22834	NM_201352	233552	Mm.286317	NM_201352	ENSMUSG00000035314	Gdpd5	BC024955|Gde2	glycerophosphodiester phosphodiesterase domain containing 5	protein-coding
Merged-chr7-28371785-1	chr7	28371535	28372035	+	5.2	0	5' UTR (NM_001290542, exon 1 of 19)	5' UTR (NM_001290542, exon 1 of 19)	877	NM_138752	101497	Mm.235700	NM_138752	ENSMUSG00000037552	Plekhg2	AI194308|Clg|Cslg	pleckstrin homology domain containing, family G (with RhoGef domain) member 2	protein-coding
Merged-chr7-30956357-1	chr7	30956107	30956607	+	7.24	0	intron (NM_011680, intron 2 of 9)	CpG-12986	446	NM_011680	22282	Mm.322453	NM_011680	ENSMUSG00000058239	Usf2	Usf-2|bHLHb12	upstream transcription factor 2	protein-coding
Merged-chr7-16309918-2	chr7	16309628	16310271	+	8.65	0	intron (NM_133234, intron 1 of 3)	CpG	366	NM_133234	170770	Mm.7660	NM_133234	ENSMUSG00000002083	Bbc3	PUMA|PUMA/JFY1	BCL2 binding component 3	protein-coding
Merged-chr7-16614455-1	chr7	16614205	16614705	+	5.2	0	intron (NM_172739, intron 1 of 6)	CpG	538	NM_172739	232906	Mm.28646	NM_172739	ENSMUSG00000058230	Arhgap35	6430596G11Rik|AI841135|Grlf1|mKIAA1722|p190A|p190RhoGAP	Rho GTPase activating protein 35	protein-coding
Merged-chr7-80026697-1	chr7	80026447	80026947	+	4.1	0	intron (NM_175433, intron 1 of 4)	intron (NM_175433, intron 1 of 4)	469	NM_175433	209225	Mm.290925	NM_175433	ENSMUSG00000048897	Zfp710	5430400N05Rik|9830165K13|AI324798|Znf710	zinc finger protein 710	protein-coding
Merged-chr7-127746689-2	chr7	127746270	127747110	+	9.19	0	promoter-TSS (NM_172748)	promoter-TSS (NM_172748)	-85	NM_172748	233902	Mm.259353	NM_172748	ENSMUSG00000030811	Fbxl19	6030430O11|BC059812|Fbl19	F-box and leucine-rich repeat protein 19	protein-coding
Merged-chr7-45413578-1	chr7	45413328	45413828	+	4.42	0	promoter-TSS (NM_198190)	promoter-TSS (NM_198190)	-117	NM_198190	78405	Mm.20344	NM_198190	ENSMUSG00000074121	Ntf5	2900040K06Rik|AI462899|NT-4|NT4|NT4/5|Ntf-5|Ntf4	neurotrophin 5	protein-coding
Merged-chr8-120191500-2	chr8	120191204	120191860	+	6.54	0	Intergenic	Intergenic	-14063	NM_001033980	436062	Mm.334852	NM_001033980	ENSMUSG00000042269	Fam92b	1700120B06Rik	family with sequence similarity 92, member B	protein-coding
Merged-chr8-60592136-1	chr8	60591886	60592386	+	5.85	0	Intergenic	RLTR13B1|LTR|ERVK	-40689	NM_027756	71306	Mm.23242	NM_027756	ENSMUSG00000031647	Mfap3l	4933428A15Rik|5430405D20Rik|AI461995|AW125052|NYD-sp9|mKIAA0626	microfibrillar-associated protein 3-like	protein-coding
Merged-chr8-121446416-1	chr8	121446166	121446666	+	5.2	0	Intergenic	Intergenic	95538	NM_029597	76405	Mm.165697	NM_029597	ENSMUSG00000031809	1700018B08Rik	1700084O22Rik	RIKEN cDNA 1700018B08 gene	protein-coding
Merged-chr8-121921136-1	chr8	121920886	121921386	+	4.55	0	intron (NM_007608, intron 5 of 6)	intron (NM_007608, intron 5 of 6)	13303	NM_001033485	407789	Mm.436576	NM_001033485		BC048644	-	cDNA sequence BC048644	protein-coding
Merged-chr8-122334773-2	chr8	122334502	122335044	+	4.62	0	intron (NM_009569, intron 7 of 9)	intron (NM_009569, intron 7 of 9)	25973	NM_133202	170732	Mm.154808	NM_133202	ENSMUSG00000039079	Trhr2	TRH-R2	thyrotropin releasing hormone receptor 2	protein-coding
Merged-chr8-48662147-1	chr8	48661834	48662461	+	8.06	0	intron (NM_011857, intron 1 of 28)	B2_Mm2|SINE|B2	12543	NM_001145937	23965	Mm.42191	NM_011857	ENSMUSG00000031561	Tenm3	2610100B16Rik|Odz1|Odz3|Ten-m3|mKIAA1455	teneurin transmembrane protein 3	protein-coding
Merged-chr8-70599663-2	chr8	70599407	70599920	+	4.7	0	intron (NM_133772, intron 7 of 16)	intron (NM_133772, intron 7 of 16)	5182	NM_023627	71780	Mm.29357	NM_023627	ENSMUSG00000019139	Isyna1	1300017C10Rik|AU018670	myo-inositol 1-phosphate synthase A1	protein-coding
Merged-chr8-92827592-2	chr8	92827171	92827963	+	7.11	0	5' UTR (NM_008610, exon 1 of 13)	5' UTR (NM_008610, exon 1 of 13)	239	NM_008610	17390	Mm.29564	NM_008610	ENSMUSG00000031740	Mmp2	Clg4a|GelA|MMP-2	matrix metallopeptidase 2	protein-coding
Merged-chr8-95308414-1	chr8	95308164	95308664	+	6.5	0	Intergenic	RMER15|LTR|ERVL	-1829	NM_001195413	333329	Mm.484049	NM_145601	ENSMUSG00000031789	Cngb1	Cngb1b|Gm1959	cyclic nucleotide gated channel beta 1	protein-coding
Merged-chr8-122373572-2	chr8	122373319	122373826	+	5.62	0	Intergenic	Intergenic	-3044	NM_001029994	76014	Mm.241489	NM_001029993	ENSMUSG00000017478	Zc3h18	1190001B23Rik|5830416A07Rik|Nhn1	zinc finger CCCH-type containing 18	protein-coding
Merged-chr8-123523250-1	chr8	123523000	123523500	+	5.2	0	intron (NM_018855, intron 3 of 10)	intron (NM_018855, intron 3 of 10)	4415	NM_018855	104346	Mm.117265	NM_018855	ENSMUSG00000040220	Gas8	Gas11	growth arrest specific 8	protein-coding
Merged-chr8-94532815-1	chr8	94532481	94533149	+	5.85	0	promoter-TSS (NM_153507)	promoter-TSS (NM_153507)	-213	NM_153507	234577	Mm.291815	NM_153507	ENSMUSG00000034361	Cpne2	3322401K10Rik	copine II	protein-coding
Merged-chr9-27326791-1	chr9	27326541	27327041	+	4.42	0	intron (NM_001033323, intron 12 of 14)	intron (NM_001033323, intron 12 of 14)	-25894	NR_027907	102623	Mm.254365	NR_027907		AI414108	AI854107	expressed sequence AI414108	ncRNA
Merged-chr9-108977563-1	chr9	108977248	108977878	+	6.63	0	intron (NM_007738, intron 94 of 117)	intron (NM_007738, intron 94 of 117)	7641	NR_030492	751536		NR_030492		Mir711	Mirn711|mir-711|mmu-mir-711	microRNA 711	ncRNA
Merged-chr9-121667502-1	chr9	121667174	121667830	+	7.02	0	intron (NM_011703, intron 10 of 12)	intron (NM_011703, intron 10 of 12)	24786	NM_011703	22354	Mm.282007	NM_011703	ENSMUSG00000032528	Vipr1	AV071699|VIP-R1|VPAC1	vasoactive intestinal peptide receptor 1	protein-coding
Merged-chr9-95406591-1	chr9	95406341	95406841	+	4.68	0	5' UTR (NM_018763, exon 1 of 2)	5' UTR (NM_018763, exon 1 of 2)	679	NM_018763	54371	Mm.212446	NM_018763	ENSMUSG00000033350	Chst2	AI428561|AW121776|C130041E03Rik|Chts2|GST-2|GlcNAc6ST|Gn6st	carbohydrate sulfotransferase 2	protein-coding
Merged-chr9-59486269-2	chr9	59485998	59486541	+	7.76	0	exon (NM_019927, exon 1 of 14)	exon (NM_019927, exon 1 of 14)	105	NM_019927	23806	Mm.305925	NM_019927	ENSMUSG00000025234	Arih1	AU021774|Ari|Ari1|Hari|Hhari|Ubch7bp|Uip77	ariadne ubiquitin-conjugating enzyme E2 binding protein homolog 1 (Drosophila)	protein-coding
Merged-chr9-62980465-1	chr9	62980215	62980715	+	6.37	0	intron (NM_019663, intron 1 of 13)	CpG	414	NM_019663	56469	Mm.431253	NM_019663	ENSMUSG00000032405	Pias1	2900068C24Rik|Ddxbp1|GBP	protein inhibitor of activated STAT 1	protein-coding
Merged-chr9-52168506-1	chr9	52168193	52168820	+	8.84	0	promoter-TSS (NM_001162921)	promoter-TSS (NM_001162921)	-395	NM_001162921	244871	Mm.295686	NM_001162921	ENSMUSG00000035164	Zc3h12c	A230108E06|C230027N18Rik|mKIAA1726	zinc finger CCCH type containing 12C	protein-coding
Merged-chr9-55149331-1	chr9	55149081	55149581	+	4.94	0	promoter-TSS (NM_180600)	promoter-TSS (NM_180600)	-38	NM_180600	109161	Mm.207894	NM_180600	ENSMUSG00000032307	Ube2q2	3010021M21Rik	ubiquitin-conjugating enzyme E2Q (putative) 2	protein-coding
Merged-chrX-81070809-1	chrX	81070559	81071059	+	5.59	0	5' UTR (NM_138751, exon 1 of 3)	5' UTR (NM_138751, exon 1 of 3)	165	NM_138751	192216	Mm.490421	NM_138751	ENSMUSG00000025666	Tmem47	3010015F07Rik|AI115536|BCMP1|Tm4sf10	transmembrane protein 47	protein-coding
Merged-chrX-135886217-2	chrX	135885949	135886485	+	5.75	0	intron (NM_198161, intron 1 of 4)	CpG	366	NM_198161	70237	Mm.440847	NM_198161	ENSMUSG00000072964	Bhlhb9	2700087I09Rik	basic helix-loop-helix domain containing, class B9	protein-coding
