# Supplementary material for: LaminA/C regulates epigenetic and chromatin architecture changes upon aging of hematopoietic stem cells
Source: Genome Biol. 2018 Nov 7;19:189. doi: 10.1186/s13059-018-1557-3 (PMC6223039; doi:10.1186/s13059-018-1557-3)
Supplement: Supplementary file 3 — Table S2. RNA-seq expression profile of all genes analyzed (total genes 22548) in young, aged, and aged CASIN-treated HSCs. (XLSX 2254 kb) [file 13059_2018_1557_MOESM3_ESM.xlsx]

## Sheet: Sheet1
Expression profile of all genes analyzed (genes=22548, samples=12)
NAME	Aged_LT_CASIN_1	Aged_LT_CASIN_2	Aged_LT_CASIN_3	Aged_LT_Control_0	Aged_LT_Control_2	Aged_LT_Control_3	Aged_LT_Control_4	Aged_LT_Control_5	Young_LT_Control_2	Young_LT_Control_3	Young_LT_Control_4	Young_LT_Control_5
0610005C13Rik	0.627516	1.36301	0.575793	0.06572	0.0175239	0.231563	0.223411	0.163852	0.671185	0.483471	0.428802	0.654249
0610007P14Rik	0.627516	1.2121	0.575793	0.06572	0.896699	0.231563	0.223411	0.163852	4.10858	0.483471	3.34709	0.654249
0610009B22Rik	0.627516	0	0.575793	4.73545	0.223411	0.231563	0.223411	0.163852	0.671185	0.483471	0.428802	0.654249
0610009L18Rik	0.627516	0.28595	0.575793	0.860915	0.0175239	0.231563	0.223411	0.163852	0.671185	0.483471	0.428802	0.654249
0610009O20Rik	0.627516	1.45512	0.575793	0.06572	0.750271	0.231563	5.29986	1.51972	0.671185	0.483471	0.428802	0.654249
0610010B08Rik	0.627516	0.890938	5.44073	0.06572	0.316332	0.231563	0.223411	0.163852	0.671185	0.483471	0.428802	0.654249
0610010F05Rik	0.627516	1.2121	0.575793	7.27557	4.6217	4.46541	5.99463	6.35749	4.10858	0.483471	0.428802	5.23359
0610010K14Rik	0.627516	0.06572	7.13579	0.6729	0.654249	0.231563	0.223411	0.163852	0.671185	0.483471	0.428802	0.654249
0610011F06Rik	0.627516	0.671185	0.575793	0.06572	0.0175239	0.231563	0.223411	2.54226	0.671185	0.483471	0.428802	6.16153
0610012G03Rik	4.15306	1.52296	5.74148	5.65958	0.866975	1.88087	3.02639	6.72454	4.10858	2.49848	3.92609	3.59212
0610030E20Rik	8.88079	8.79196	7.90002	9.00552	9.25371	9.34194	9.05405	9.37173	8.84403	9.09929	9.05657	8.74392
0610031J06Rik	0.627516	1.31329	0.575793	0.06572	2.56321	0.231563	0.223411	0.163852	0.671185	0.483471	0.428802	0.654249
0610031O16Rik	0.627516	0	0.575793	0.575793	0.0175239	0.231563	0.223411	0.163852	0.671185	0.483471	0.428802	0.654249
0610037L13Rik	6.872	1.51275	0.575793	4.2892	0.28595	1.36086	0.223411	0.163852	0.671185	0.483471	1.83556	0.654249
0610038B21Rik	6.38673	0.627516	0.575793	1.83556	1.33275	0.231563	0.223411	0.995366	0.671185	0.483471	0.428802	0.654249
0610039K10Rik	5.27671	5.44028	0.575793	1.33275	0.562848	7.17698	2.45518	0.890938	4.55438	0.483471	0.428802	0.654249
0610040B10Rik	0.627516	0	0.575793	0.06572	0.0175239	0.231563	0.223411	0.163852	0.671185	0.483471	0.428802	0.654249
0610040F04Rik	3.91525	4.31199	7.5935	5.65958	5.8032	4.61733	5.09984	1.83717	4.10858	4.69033	5.31645	0.654249
0610040J01Rik	0.627516	0.654249	3.03009	0.976241	0.0175239	2.37573	4.48565	1.15738	0.671185	0.483471	3.11089	0.654249
0610043K17Rik	0.627516	0	0.575793	2.2592	0.223411	0.231563	0.223411	0.163852	0.671185	0.483471	0.428802	0.654249
1010001N08Rik	0.627516	0.124539	0.575793	0.06572	0.28595	1.36086	0.223411	0.163852	0.671185	0.483471	0.428802	0.654249
1100001G20Rik	0.627516	0	0.575793	0.06572	0.0175239	0.231563	2.23031	0.163852	0.671185	0.483471	0.428802	0.654249
1110001J03Rik	4.85917	0	0.575793	0.06572	0.896699	0.231563	0.223411	0.163852	6.92522	0.483471	0.428802	0.654249
1110002L01Rik	0.627516	3.30581	0.575793	1.16486	0.896699	0.231563	1.97221	4.423	0.671185	0.483471	4.11084	0.654249
1110004E09Rik	0.627516	0.481072	0.575793	0.06572	0.0175239	0.231563	0.223411	0.163852	0.671185	0.483471	0.428802	0.654249
1110004F10Rik	0.627516	2.05085	5.13137	0.860915	2.22321	1.53879	1.53107	3.87559	0.671185	0.483471	0.428802	0.654249
1110006O24Rik	0.627516	0	0.575793	0.481072	0.0175239	1.36086	0.223411	0.163852	0.671185	3.34809	0.428802	0.654249
1110007C09Rik	0.627516	1.38941	0.575793	4.61733	0.0175239	0.231563	0.223411	0.163852	0.671185	0.483471	7.05772	0.654249
1110008F13Rik	0.627516	0	0.575793	0.06572	0.0175239	0.231563	0.223411	0.163852	0.671185	2.22321	0.428802	0.654249
1110008L16Rik	0.627516	4.31199	5.44073	5.97171	6.86501	4.61733	0.223411	5.00803	0.671185	4.23919	6.91758	0.654249
1110008P14Rik	0.627516	0	0.575793	0.06572	0.0175239	0.231563	0.223411	0.163852	0.671185	0.483471	0.428802	0.654249
1110012L19Rik	0.627516	3.36729	0.575793	0.06572	0.0175239	0.231563	6.79066	0.163852	0.671185	0.483471	0.428802	0.654249
1110015O18Rik	0.627516	0.0980086	3.82462	0.06572	0.562848	0.231563	0.223411	0.163852	0.671185	0.483471	5.27067	5.27549
1110017D15Rik	0.627516	0.124539	0.575793	0.06572	0.0175239	0.231563	0.223411	2.08586	0.671185	0.483471	0.428802	0.654249
1110019D14Rik	0.627516	0	0.575793	1.28546	0.0175239	1.53879	1.79539	0.163852	0.671185	3.50783	0.428802	0.654249
1110020A21Rik	7.72732	0.163852	3.03009	0.481072	0.0175239	0.231563	0.223411	6.2924	0.671185	0.483471	0.428802	0.654249
1110025L11Rik	0.627516	0.446552	0.575793	0.06572	0.0175239	0.231563	0.223411	0.163852	0.671185	0.483471	0.428802	0.654249
1110028F11Rik	0.627516	5.57978	0.575793	0.06572	0.930085	2.15375	0.223411	1.97228	0.671185	0.483471	0.428802	8.43827
1110028F18Rik	0.627516	0.205233	0.575793	0.06572	1.99659	0.231563	0.223411	0.163852	0.671185	0.483471	0.428802	0.654249
1110032A03Rik	6.04767	6.99588	5.59392	7.06232	4.98817	7.48213	1.79539	5.71877	5.49267	7.44963	3.34709	5.8624
1110032F04Rik	0.627516	0	0.575793	0.06572	0.481072	0.231563	6.53675	0.163852	0.671185	0.483471	0.428802	0.654249
1110034G24Rik	0.627516	0.930085	0.575793	1.33275	0.0175239	1.88087	4.73745	0.163852	0.671185	0.483471	0.428802	0.654249
1110036E04Rik	0.627516	0.625636	0.575793	0.06572	1.57942	0.231563	2.45518	0.163852	0.671185	0.483471	0.428802	0.654249
1110037F02Rik	0.627516	0.890938	3.03009	1.8774	7.78021	6.70584	1.53107	7.39778	6.3321	0.483471	0.428802	0.654249
1110038B12Rik	0.627516	0.446552	0.575793	0.06572	0.0175239	0.231563	0.223411	0.163852	0.671185	0.483471	0.428802	0.654249
1110038F14Rik	0.627516	0.463577	0.575793	0.06572	1.99659	0.231563	0.223411	5.97171	0.671185	4.69033	2.54265	0.654249
1110046J04Rik	0.627516	1.85749	0.575793	1.52296	0.28595	1.53879	1.88569	0.890938	0.671185	3.48058	1.91895	3.59212
1110051M20Rik	0.627516	1.33181	5.44073	0.06572	2.93941	0.231563	0.223411	2.47585	6.2895	0.483471	0.428802	0.654249
1110054M08Rik	0.627516	0.174539	0.575793	0.06572	0.0175239	0.231563	0.223411	0.163852	0.671185	0.483471	0.428802	0.654249
1110057K04Rik	0.627516	3.48321	3.03009	0.6729	6.17999	0.231563	1.53107	2.91583	4.10858	2.22321	0.428802	0.654249
1110058L19Rik	0.627516	0	0.575793	0.06572	0.0175239	0.231563	0.223411	0.163852	0.671185	0.483471	0.428802	0.654249
1110059E24Rik	5.14958	0.25459	3.03009	5.35733	5.35733	0.231563	1.79539	0.163852	0.671185	0.483471	0.428802	0.654249
1110059G10Rik	0.627516	1.87663	3.82462	1.16486	5.92134	2.37573	1.30169	6.72454	0.671185	6.73295	6.53854	0.654249
1110065P20Rik	0.627516	0.463577	0.575793	0.06572	0.316332	4.67985	0.223411	0.163852	0.671185	0.483471	0.428802	0.654249
1190002F15Rik	3.34297	0.152121	0.575793	1.28546	0.223411	0.231563	1.53107	0.163852	0.671185	0.483471	0.428802	0.654249
1190002N15Rik	0.627516	4.88578	7.61661	5.78516	0.0175239	0.231563	2.23031	2.24753	0.671185	0.483471	2.2124	0.654249
1190003K10Rik	0.627516	0.564916	0.575793	0.06572	0.0175239	0.231563	0.223411	0.163852	0.671185	0.483471	4.28996	0.654249
1190005I06Rik	0.627516	0.13912	0.575793	0.06572	0.28595	0.231563	0.223411	0.163852	0.671185	0.483471	0.428802	0.654249
1190007I07Rik	5.14958	0.108008	0.575793	0.481072	0.0175239	0.231563	0.223411	0.163852	0.671185	0.483471	0.428802	0.654249
1200014J11Rik	7.57573	7.95664	7.55208	8.91467	8.60809	6.61909	8.16482	8.25318	7.88261	7.67637	7.28886	7.35515
1300002E11Rik	6.14549	6.19358	4.62058	7.44306	8.1203	8.11101	3.34809	7.31886	5.5532	4.79049	5.64248	6.96507
1300002K09Rik	0.627516	0.549147	0.575793	1.52296	6.36767	2.37573	0.223411	0.163852	0.671185	0.483471	0.428802	0.654249
1300017J02Rik	0.627516	1.2121	0.575793	0.06572	0.750271	1.53879	0.223411	0.163852	0.671185	0.483471	0.428802	0.654249
1500004A13Rik	4.85917	2.22321	0.575793	4.2892	3.05676	3.2954	5.86901	5.91176	5.00803	2.22321	2.0288	0.654249
1500009C09Rik	6.69416	6.09443	0.575793	1.8774	4.15276	6.35268	6.11825	5.94307	0.671185	4.08611	0.428802	0.654249
1500009L16Rik	0.627516	0.06572	4.15247	0.06572	0.481072	6.35268	0.223411	0.163852	0.671185	0.483471	0.428802	0.654249
1500011B03Rik	0.627516	1.33181	0.575793	1.76781	1.79539	0.231563	5.61345	0.995366	7.33918	0.483471	0.428802	6.50952
1500011K16Rik	0.627516	0.06572	0.575793	0.06572	1.44951	0.231563	0.223411	0.163852	0.671185	0.483471	0.428802	0.654249
1500012F01Rik	7.32627	5.03292	5.25633	0.06572	0.0175239	2.21478	0.223411	0.163852	7.01615	4.8551	0.428802	0.654249
1500012K07Rik	0.627516	1.38941	5.25633	5.85547	5.23359	1.36086	1.97221	6.2924	0.671185	0.483471	2.78384	0.654249
1500015A07Rik	7.49728	1.90196	0.575793	0.06572	2.84613	7.33784	5.29986	1.39314	0.671185	0.483471	6.0559	8.01892
1500015L24Rik	0.627516	0.0373082	0.575793	0.06572	0.0175239	0.231563	0.223411	0.163852	0.671185	0.483471	0.428802	0.654249
1500015O10Rik	0.627516	0	0.575793	0.976241	0.0175239	0.231563	0.223411	0.163852	0.671185	0.483471	0.428802	0.654249
1500017E21Rik	0.627516	1.52296	0.575793	0.06572	0.575793	1.36086	0.223411	3.61846	0.671185	0.483471	4.93693	0.654249
1600002D24Rik	9.03673	0	0.575793	0.06572	4.54647	0.231563	2.23031	6.92616	6.2895	0.483471	0.428802	0.654249
1600002H07Rik	0.627516	0.292933	0.575793	0.06572	0.0175239	4.10902	6.71561	3.01421	0.671185	0.483471	0.428802	6.29554
1600002K03Rik	0.627516	0	0.575793	0.524662	0.446553	0.231563	0.223411	0.163852	5.90846	0.483471	0.428802	0.654249
1600010M07Rik	0.627516	0.896699	0.575793	0.745099	3.34503	0.231563	1.53107	5.39944	0.671185	0.483471	6.38407	0.654249
1600012H06Rik	6.49542	2.2124	0.575793	5.2761	5.26575	2.54226	0.223411	0.163852	4.8474	2.85228	0.428802	0.654249
1600014C10Rik	0.627516	5.03292	0.575793	6.26916	0.981261	0.231563	0.223411	0.163852	0.671185	0.483471	0.428802	0.654249
1600014C23Rik	0.627516	0	5.74148	0.06572	0.0175239	0.231563	0.223411	0.163852	0.671185	0.483471	0.428802	0.654249
1600014K23Rik	0.627516	0.108008	0.575793	0.575793	0.0175239	0.231563	0.223411	0.163852	0.671185	0.483471	3.02639	0.654249
1600015I10Rik	0.627516	6.76012	3.82462	4.8551	5.2761	0.231563	2.79062	6.61687	0.671185	4.13652	0.428802	4.79012
1600016N20Rik	0.627516	0.305015	0.575793	1.33275	0.0175239	0.231563	0.223411	0.163852	0.671185	2.85228	0.428802	0.654249
1600019K03Rik	0.627516	0.316332	0.575793	0.06572	1.16486	0.231563	0.223411	0.163852	0.671185	0.483471	0.428802	0.654249
1600020E01Rik	0.627516	0	0.575793	0.06572	0.0175239	0.231563	1.30169	0.163852	7.58675	0.483471	0.428802	0.654249
1600023N17Rik	3.91525	2.50263	0.575793	0.06572	0.0175239	0.231563	0.223411	0.163852	0.671185	3.50783	5.27067	0.654249
1600025M17Rik	0.627516	1.52296	0.575793	0.06572	0.0175239	0.231563	0.223411	0.890938	0.671185	0.483471	0.428802	4.14516
1600027J07Rik	0.627516	0.205233	0.575793	1.01471	0.0175239	0.231563	0.223411	6.33804	0.671185	0.483471	0.428802	0.654249
1600029I14Rik	0.627516	5.1974	0.575793	0.06572	0.0175239	0.231563	0.223411	0.163852	0.671185	0.483471	0.428802	0.654249
1600029O15Rik	3.34297	3.82365	0.575793	1.56612	1.45512	1.84014	0.223411	1.45512	5.33071	6.19916	0.428802	0.654249
1700001C02Rik	0.627516	0.223411	0.575793	0.06572	0.0175239	0.231563	0.223411	2.26184	0.671185	0.483471	0.428802	0.654249
1700001C19Rik	0.627516	0.68833	4.73728	0.860915	0.28595	0.231563	0.223411	0.163852	4.10858	0.483471	1.63406	0.654249
1700001D01Rik	0.627516	0.737167	0.575793	0.06572	0.0175239	0.231563	6.868	0.163852	0.671185	0.483471	5.06818	0.654249
1700001F09Rik	0.627516	0	0.575793	0.06572	0.0175239	0.231563	0.223411	1.2121	0.671185	0.483471	0.428802	0.654249
1700001G11Rik	0.627516	2.79169	0.575793	0.06572	0.0175239	0.231563	0.223411	0.163852	4.55438	0.483471	3.48879	0.654249
1700001G17Rik	0.627516	0.627516	0.575793	1.375	0.0175239	0.231563	1.97221	0.163852	0.671185	0.483471	6.02131	0.654249
1700001J03Rik	0.627516	0	0.575793	0.06572	0.223411	0.231563	0.223411	0.163852	0.671185	0.483471	5.99463	0.654249
1700001J11Rik	0.627516	1.57942	5.44073	4.2892	0.28595	3.59038	5.74148	0.163852	0.671185	0.483471	0.428802	0.654249
1700001K19Rik	0.627516	0.0373082	0.575793	0.481072	1.44951	0.231563	0.223411	0.163852	0.671185	0.483471	0.428802	0.654249
1700001K23Rik	0.627516	0	0.575793	0.06572	6.43052	0.231563	0.223411	0.163852	0.671185	0.483471	0.428802	0.654249
1700001L05Rik	0.627516	7.08091	6.14572	1.28546	7.647	3.01421	1.97221	7.05717	5.14398	6.85733	7.33512	0.654249
1700001L19Rik	0.627516	3.57271	0.575793	0.896061	2.85746	6.14619	1.53107	0.163852	0.671185	0.483471	0.428802	5.94236
1700001O22Rik	0.627516	0.108008	0.575793	0.481072	0.463577	0.231563	2.23031	2.8545	0.671185	0.483471	0.428802	6.49235
1700001P01Rik	0.627516	0	0.575793	0.06572	2.22321	1.53879	0.223411	0.163852	0.671185	2.22321	0.428802	0.654249
1700003C15Rik	0.627516	0.25459	0.575793	1.83556	6.74598	2.54226	1.30169	2.15466	0.671185	0.483471	1.83556	5.23359
1700003D09Rik	0.627516	1.15738	3.03009	0.481072	0.995366	3.97722	5.09984	0.163852	0.671185	6.51151	0.428802	5.54902
1700003E16Rik	0.627516	0.564916	0.575793	2.92142	1.78461	1.36086	0.223411	1.78878	0.671185	0.483471	0.428802	0.654249
1700003F12Rik	0.627516	0.466184	0.575793	0.06572	0.0175239	0.231563	0.223411	0.163852	0.671185	0.483471	0.428802	0.654249
1700003G13Rik	0.627516	0	0.575793	2.04935	0.463577	0.231563	0.223411	1.56612	0.671185	0.483471	0.428802	0.654249
1700003G18Rik	0.627516	0.231563	0.575793	0.06572	0.0175239	0.231563	0.223411	0.163852	0.671185	0.483471	0.428802	0.654249
1700003H04Rik	0.627516	1.85749	0.575793	1.76781	0.0175239	1.36086	0.223411	0.163852	0.671185	0.483471	1.83556	0.654249
1700003L19Rik	0.627516	0.124539	0.575793	0.06572	0.575793	0.231563	0.223411	1.51972	0.671185	0.483471	0.428802	0.654249
1700003M02Rik	0.627516	0.773874	0.575793	5.51257	1.83717	0.231563	0.223411	0.163852	0.671185	0.483471	0.428802	0.654249
1700003M07Rik	9.09659	8.90166	7.20338	9.20262	7.90002	8.93985	8.46656	9.20901	7.678	7.99291	8.66227	7.61413
1700003P14Rik	0.627516	6.33612	0.575793	1.375	0.316332	4.15542	6.23481	0.163852	0.671185	0.483471	4.73762	0.654249
1700006A11Rik	0.627516	0.654249	5.67302	0.06572	0.625641	0.231563	0.223411	0.163852	0.671185	0.483471	4.28996	6.68697
1700006E09Rik	0.627516	0.0373082	0.575793	0.06572	0.0175239	0.231563	0.223411	0.163852	0.671185	0.483471	0.428802	0.654249
1700006F04Rik	0.627516	0	0.575793	0.06572	0.0175239	0.231563	0.223411	2.44384	0.671185	0.483471	0.428802	0.654249
1700006H21Rik	0.627516	1.3472	0.575793	0.06572	0.0175239	3.82314	0.223411	0.163852	0.671185	0.483471	0.428802	0.654249
1700007B14Rik	0.627516	1.3472	3.82462	1.96068	0.0175239	0.231563	0.223411	5.91176	0.671185	0.483471	0.428802	0.654249
1700007F19Rik	0.627516	1.53799	0.575793	0.481072	2.85746	4.61733	0.223411	0.163852	0.671185	0.483471	0.428802	0.654249
1700007G11Rik	0.627516	0	5.51507	0.6729	0.0175239	1.36086	0.223411	0.163852	0.671185	0.483471	0.428802	0.654249
1700007J10Rik	3.34297	1.38941	0.575793	1.01471	1.50044	6.01974	0.223411	1.56612	8.45971	3.23758	2.0288	3.59212
1700007K09Rik	0.627516	0.575793	5.33627	0.06572	0.223411	0.231563	0.223411	3.91525	0.671185	0.483471	0.428802	0.654249
1700007K13Rik	0.627516	0.0373082	0.575793	0.06572	0.28595	1.78092	1.97221	0.163852	0.671185	0.483471	0.428802	0.654249
1700007L15Rik	7.25661	0.25459	0.575793	0.481072	0.0175239	0.231563	0.223411	1.76781	0.671185	0.483471	0.428802	0.654249
1700007P06Rik	0.627516	6.61026	9.21173	1.375	7.13505	3.82314	6.93575	1.76781	5.5532	4.47934	0.428802	0.654249
1700008F21Rik	0.627516	1.45512	0.575793	0.06572	0.807962	0.231563	0.223411	4.47837	0.671185	0.483471	0.428802	0.654249
1700008I05Rik	0.627516	0.108008	0.575793	0.976241	0.28595	6.51246	2.23031	2.08586	0.671185	0.483471	0.428802	0.654249
1700008J07Rik	4.3659	0.108008	0.575793	0.06572	6.94228	0.231563	4.23919	2.66619	0.671185	0.483471	3.88499	0.654249
1700008K24Rik	0.627516	0.0373082	0.575793	0.06572	0.0175239	0.231563	0.223411	1.39314	0.671185	0.483471	0.428802	0.654249
1700008O03Rik	0.627516	0.896699	0.575793	0.06572	0.575793	0.231563	0.223411	0.163852	0.671185	0.483471	0.428802	0.654249
1700008P02Rik	0.627516	0	0.575793	0.745099	2.93941	2.54226	0.223411	5.22599	0.671185	0.483471	0.428802	0.654249
1700009C05Rik	0.627516	0	0.575793	0.481072	0.0175239	0.231563	5.86901	0.163852	0.671185	0.483471	0.428802	0.654249
1700009J07Rik	0.627516	0.06572	0.575793	0.06572	0.0175239	0.231563	0.223411	0.163852	0.671185	0.483471	0.428802	0.654249
1700009N14Rik	0.627516	1.16486	0.575793	0.896061	0.223411	5.39391	1.30169	0.163852	5.85547	3.23758	0.428802	4.50061
1700009P17Rik	0.627516	0.729703	0.575793	3.29233	0.316332	0.231563	0.223411	0.163852	0.671185	0.483471	0.428802	0.654249
1700010B08Rik	0.627516	0.0373082	0.575793	0.745099	0.481072	0.231563	0.223411	0.163852	4.10858	0.483471	0.428802	3.59212
1700010I02Rik	5.23499	7.35084	7.20338	6.3159	7.00645	7.17698	5.61345	8.1203	6.5109	5.33237	5.27067	7.56534
1700010I14Rik	0.627516	0.677397	0.575793	5.85547	0.481072	0.231563	0.223411	0.890938	0.671185	0.483471	0.428802	0.654249
1700010J16Rik	0.627516	0.0373082	0.575793	0.06572	1.86097	0.231563	0.223411	0.163852	0.671185	0.483471	0.428802	0.654249
1700010K23Rik	0.627516	0.152121	0.575793	0.06572	0.0175239	0.231563	0.223411	0.163852	8.23531	0.483471	0.428802	0.654249
1700011A15Rik	0.627516	0.06572	0.575793	1.45512	1.38167	0.231563	4.23919	0.163852	0.671185	0.483471	6.96476	0.654249
1700011B04Rik	0.627516	0.06572	0.575793	0.6729	0.223411	0.231563	3.81748	5.85521	0.671185	0.483471	0.428802	0.654249
1700011E24Rik	0.627516	0	0.575793	0.06572	0.0175239	2.54226	0.223411	0.163852	0.671185	0.483471	0.428802	0.654249
1700011H14Rik	0.627516	0.0373082	5.13137	0.745099	0.223411	0.231563	0.223411	0.163852	0.671185	0.483471	6.17999	0.654249
1700011I03Rik	0.627516	1.78461	0.575793	0.06572	3.87603	4.74296	3.22674	0.163852	0.671185	0.483471	0.428802	0.654249
1700011L22Rik	0.627516	0	0.575793	2.04935	0.0175239	1.36086	0.223411	0.163852	0.671185	0.483471	0.428802	0.654249
1700012A03Rik	0.627516	0.292933	0.575793	0.06572	0.896699	0.231563	1.30169	0.163852	0.671185	0.483471	0.428802	0.654249
1700012B07Rik	0.627516	1.77137	0.575793	0.06572	1.53799	0.231563	1.30169	1.45512	0.671185	4.8551	0.428802	0.654249
1700012B09Rik	0.627516	0	0.575793	4.2892	0.463577	0.231563	0.223411	0.163852	0.671185	0.483471	0.428802	0.654249
1700012D01Rik	0.627516	0	0.575793	2.47853	0.223411	6.26916	0.223411	0.163852	0.671185	0.483471	0.428802	0.654249
1700012D14Rik	5.48408	1.33181	0.575793	0.06572	0.0175239	0.231563	0.223411	0.163852	0.671185	5.39678	0.428802	0.654249
1700012I11Rik	0.627516	1.33292	0.575793	0.06572	0.750271	0.231563	6.23481	2.66619	0.671185	0.483471	0.428802	0.654249
1700012P22Rik	0.627516	1.55681	0.575793	0.06572	0.0175239	0.231563	1.79539	0.163852	0.671185	0.483471	0.428802	0.654249
1700013D24Rik	0.627516	0.108008	0.575793	0.06572	0.0175239	0.231563	0.223411	5.28156	0.671185	0.483471	0.428802	0.654249
1700013F07Rik	0.627516	0.06572	0.575793	0.481072	0.223411	0.231563	0.223411	0.163852	0.671185	0.483471	0.428802	0.654249
1700013G24Rik	0.627516	1.52296	0.575793	1.01471	1.33275	6.931	0.223411	3.01421	0.671185	0.483471	0.428802	0.654249
1700013H16Rik	0.627516	0	0.575793	0.06572	0.0175239	0.231563	0.223411	0.163852	0.671185	0.483471	0.428802	4.962
1700015F17Rik	0.627516	0	0.575793	0.06572	0.28595	1.53879	0.223411	0.163852	0.671185	0.483471	0.428802	0.654249
1700015G11Rik	0.627516	0	0.575793	1.8774	0.0175239	2.15375	0.223411	0.163852	0.671185	0.483471	3.02639	0.654249
1700016C15Rik	0.627516	0.292933	0.575793	0.06572	1.3472	0.231563	0.223411	0.163852	0.671185	0.483471	0.428802	0.654249
1700016D06Rik	4.15306	0.773874	5.67302	3.48028	2.93941	1.53879	0.223411	3.58872	0.671185	0.483471	7.69841	0.654249
1700016G22Rik	0.627516	0	0.575793	0.06572	0.0175239	0.231563	0.223411	0.163852	0.671185	0.483471	0.428802	0.654249
1700016H13Rik	0.627516	0.0373082	0.575793	0.06572	0.0175239	0.231563	0.223411	0.163852	0.671185	0.483471	0.428802	0.654249
1700016K19Rik	0.627516	1.29768	0.575793	1.33275	0.223411	0.231563	0.223411	1.15738	0.671185	0.483471	6.24291	3.59212
1700016L04Rik	0.627516	0.223411	0.575793	0.06572	1.19922	1.88087	4.04064	0.163852	0.671185	0.483471	0.428802	0.654249
1700016L21Rik	0.627516	0	0.575793	0.06572	0.0175239	0.231563	0.223411	0.163852	0.671185	0.483471	0.428802	0.654249
1700016P04Rik	0.627516	0	0.575793	0.06572	0.0175239	0.231563	0.223411	0.163852	0.671185	0.483471	0.428802	0.654249
1700017B05Rik	6.99867	6.59059	5.51507	8.15297	5.97013	1.36086	5.86901	4.37118	0.671185	0.483471	0.428802	7.84898
1700017D01Rik	0.627516	1.15738	0.575793	0.481072	0.28595	0.231563	1.53107	0.163852	0.671185	0.483471	0.428802	3.59212
1700017G19Rik	0.627516	1.55681	0.575793	0.06572	0.0175239	3.88781	0.223411	0.995366	0.671185	0.483471	2.78384	4.14516
1700017N19Rik	0.627516	0.163852	0.575793	0.06572	1.76781	0.231563	1.30169	1.39314	0.671185	0.483471	5.06818	0.654249
1700018A04Rik	0.627516	0.174539	0.575793	0.575793	0.0175239	0.231563	0.223411	0.163852	0.671185	0.483471	0.428802	0.654249
1700018B08Rik	0.627516	2.05085	0.575793	0.06572	0.0175239	0.231563	0.223411	0.163852	0.671185	0.483471	0.428802	0.654249
1700018B24Rik	0.627516	0.163852	0.575793	1.52296	1.90196	1.78092	7.20057	2.47585	0.671185	0.483471	0.428802	0.654249
1700018C11Rik	0.627516	0	0.575793	0.06572	0.510425	0.231563	0.223411	0.163852	0.671185	0.483471	0.428802	0.654249
1700018F24Rik	0.627516	0.0373082	0.575793	0.481072	0.0175239	0.231563	0.223411	0.163852	0.671185	0.483471	0.428802	0.654249
1700018G05Rik	0.627516	1.2121	0.575793	0.06572	0.0175239	0.231563	0.223411	0.163852	0.671185	0.483471	0.428802	0.654249
1700018L02Rik	0.627516	0.463577	0.575793	1.96068	1.04763	3.2954	1.53107	0.163852	0.671185	0.483471	0.428802	0.654249
1700019A02Rik	0.627516	0	0.575793	1.33275	0.0175239	0.231563	0.223411	0.163852	0.671185	0.483471	0.428802	0.654249
1700019B03Rik	0.627516	0.25459	0.575793	0.06572	1.04763	0.231563	0.223411	3.34809	0.671185	4.8551	0.428802	0.654249
1700019B21Rik	0.627516	4.23386	0.575793	2.39883	5.35733	0.231563	1.30169	1.39314	0.671185	0.483471	1.83556	0.654249
1700019D03Rik	0.627516	0	0.575793	0.06572	0.223411	0.231563	0.223411	0.163852	0.671185	0.483471	0.428802	0.654249
1700019E08Rik	0.627516	0	0.575793	0.06572	1.39402	0.231563	0.223411	0.163852	0.671185	0.483471	0.428802	0.654249
1700019G17Rik	0.627516	2.94031	0.575793	1.56612	2.56321	0.231563	1.97221	0.163852	0.671185	0.483471	0.428802	4.86308
1700019G24Rik	0.627516	0	0.575793	0.06572	0.564917	0.231563	0.223411	0.163852	0.671185	0.483471	0.428802	0.654249
1700019L03Rik	0.627516	0.510425	0.575793	0.06572	0.316332	2.79062	0.223411	0.163852	0.671185	0.483471	0.428802	0.654249
1700019M22Rik	0.627516	0.292933	4.62058	0.481072	0.0175239	6.85566	0.223411	0.163852	0.671185	0.483471	0.428802	0.654249
1700019N19Rik	0.627516	0.124539	0.575793	0.06572	0.463577	0.231563	0.223411	0.163852	0.671185	0.483471	0.428802	0.654249
1700019O17Rik	0.627516	1.87663	0.575793	2.57709	0.481072	0.231563	1.79539	0.163852	0.671185	0.483471	0.428802	0.654249
1700020A23Rik	0.627516	0	0.575793	0.06572	0.0175239	0.231563	0.223411	0.163852	4.10858	0.483471	0.428802	0.654249
1700020D05Rik	0.627516	0.627516	0.575793	0.06572	0.0175239	2.15375	1.30169	0.163852	0.671185	0.483471	0.428802	0.654249
1700020G17Rik	0.627516	0.0373082	0.575793	0.860915	2.2592	0.231563	2.23031	0.163852	0.671185	2.22321	0.428802	4.14516
1700020I14Rik	0.627516	0.906344	0.575793	1.28546	0.463577	0.231563	3.02639	0.163852	0.671185	0.483471	0.428802	0.654249
1700020L24Rik	0.627516	0.68833	0.575793	1.96068	0.0175239	0.231563	0.223411	0.163852	0.671185	4.93693	0.428802	0.654249
1700020M21Rik	0.627516	1.87663	0.575793	1.83556	0.0175239	5.00803	6.71561	1.36086	0.671185	5.14732	0.428802	0.654249
1700020N01Rik	0.627516	0	0.575793	1.16486	0.481072	0.231563	0.223411	4.23919	0.671185	0.483471	5.56976	0.654249
1700021F05Rik	0.627516	0	0.575793	0.06572	0.0175239	0.231563	3.02639	0.163852	0.671185	0.483471	6.56516	0.654249
1700021F07Rik	0.627516	0.745964	0.575793	0.06572	0.0175239	0.231563	0.223411	0.163852	0.671185	0.483471	0.428802	0.654249
1700021K19Rik	8.24861	2.34396	0.575793	6.3159	6.02478	1.36086	5.99463	4.11084	0.671185	0.483471	2.92215	0.654249
1700021N21Rik	0.627516	0.729703	0.575793	0.06572	1.68103	0.231563	0.223411	0.163852	0.671185	0.483471	0.428802	0.654249
1700022A21Rik	0.627516	2.85879	0.575793	0.06572	0.0175239	0.231563	0.223411	1.15738	0.671185	0.483471	0.428802	0.654249
1700022A22Rik	0.627516	0	0.575793	0.06572	0.223411	0.231563	0.223411	0.163852	0.671185	0.483471	0.428802	0.654249
1700022E09Rik	0.627516	0	0.575793	0.06572	0.28595	0.231563	0.223411	0.163852	0.671185	0.483471	0.428802	0.654249
1700022H16Rik	0.627516	0	0.575793	0.06572	0.0175239	0.231563	0.223411	0.163852	0.671185	0.483471	0.428802	0.654249
1700022I11Rik	0.627516	4.35651	0.575793	4.15414	4.42751	0.231563	5.99463	4.423	0.671185	0.483471	6.51623	7.28616
1700023C21Rik	0.627516	0	0.575793	0.06572	0.0175239	0.231563	0.223411	0.163852	0.671185	0.483471	0.428802	0.654249
1700023E05Rik	0.627516	0.729703	0.575793	0.06572	0.463577	0.231563	1.30169	1.36086	0.671185	0.483471	0.428802	0.654249
1700023F06Rik	0.627516	0.06572	0.575793	1.375	0.0175239	0.231563	2.23031	0.163852	0.671185	0.483471	0.428802	0.654249
1700023L04Rik	0.627516	0.163852	0.575793	0.06572	0.0175239	0.231563	0.223411	0.163852	0.671185	0.483471	0.428802	0.654249
1700024B18Rik	0.627516	0	0.575793	1.76781	0.481072	0.231563	0.223411	0.163852	0.671185	0.483471	0.428802	5.06151
1700024F13Rik	0.627516	0.885251	4.62058	0.896061	0.0175239	0.231563	0.223411	1.56612	0.671185	0.483471	5.60241	0.654249
1700024P04Rik	0.627516	0	0.575793	0.06572	0.625641	0.231563	0.223411	0.163852	0.671185	0.483471	6.74556	0.654249
1700024P16Rik	0.627516	1.46652	0.575793	0.481072	1.56612	2.47506	1.79539	0.890938	6.60013	0.483471	0.428802	0.654249
1700025B11Rik	0.627516	1.52296	6.8131	0.06572	0.625641	0.231563	0.223411	0.163852	0.671185	0.483471	0.428802	0.654249
1700025C18Rik	0.627516	0.0980086	0.575793	0.06572	0.0175239	0.231563	0.223411	0.163852	0.671185	7.66986	0.428802	0.654249
1700025F22Rik	0.627516	0	0.575793	0.06572	0.0175239	0.231563	0.223411	1.56612	0.671185	0.483471	0.428802	0.654249
1700025F24Rik	0.627516	0	0.575793	0.6729	0.463577	0.231563	0.223411	0.163852	0.671185	0.483471	7.16562	0.654249
1700025G04Rik	7.16969	8.04009	9.02499	7.82571	7.91495	8.13988	8.11774	7.69348	6.548	7.27492	7.95664	7.70202
1700025K24Rik	0.627516	0.06572	0.575793	0.976241	1.01471	0.231563	0.223411	0.163852	0.671185	0.483471	0.428802	0.654249
1700025M24Rik	0.627516	0.152121	0.575793	0.481072	0.0175239	0.231563	0.223411	0.163852	0.671185	0.483471	0.428802	0.654249
1700025N23Rik	4.51592	1.52296	0.575793	1.83556	2.34396	2.25042	2.23031	3.01421	4.55438	4.61733	6.08384	5.94236
1700026D08Rik	0.627516	1.29768	0.575793	0.06572	0.866975	2.15375	0.223411	0.163852	0.671185	0.483471	0.428802	0.654249
1700026D11Rik	4.15306	5.54213	5.59392	5.91582	2.91511	4.61733	5.29986	4.423	5.71877	5.03608	3.02639	5.47901
1700026F02Rik	0.627516	0.108008	0.575793	0.575793	0.0175239	0.231563	0.223411	0.163852	0.671185	0.483471	0.428802	0.654249
1700026L06Rik	0.627516	0.231563	4.39265	0.06572	0.0175239	0.231563	3.02639	0.163852	0.671185	0.483471	0.428802	0.654249
1700027A15Rik	0.627516	0.0980086	0.575793	0.481072	2.03226	0.231563	0.223411	0.163852	0.671185	0.483471	0.428802	0.654249
1700027F09Rik	0.627516	1.38941	0.575793	0.6729	0.223411	0.231563	5.47858	1.45512	0.671185	2.22321	0.428802	0.654249
1700027H10Rik	0.627516	0	0.575793	0.06572	0.223411	0.231563	0.223411	0.163852	0.671185	0.483471	0.428802	0.654249
1700027I24Rik	0.627516	0	0.575793	0.860915	0.223411	0.231563	6.71561	2.54226	0.671185	0.483471	0.428802	0.654249
1700027J07Rik	0.627516	0	0.575793	0.06572	0.0175239	0.231563	0.223411	0.163852	0.671185	0.483471	0.428802	0.654249
1700028B04Rik	0.627516	0.0373082	0.575793	0.06572	0.0175239	0.231563	0.223411	0.163852	0.671185	0.483471	0.428802	0.654249
1700028D13Rik	0.627516	0.25459	0.575793	0.06572	0.463577	0.231563	5.47858	0.163852	0.671185	0.483471	4.65133	0.654249
1700028E10Rik	0.627516	4.15621	0.575793	1.52296	1.44951	4.95453	0.223411	4.69034	0.671185	0.483471	2.39883	0.654249
1700028I16Rik	3.34297	0.890938	0.575793	0.575793	1.31705	0.231563	2.23031	0.995366	0.671185	4.61733	0.428802	0.654249
1700028J19Rik	0.627516	1.90196	0.575793	1.76781	1.39402	0.231563	1.53107	1.94767	0.671185	2.22321	2.0288	0.654249
1700028K03Rik	0.627516	2.8293	0.575793	1.45512	0.681176	1.36086	2.45518	2.39799	5.28394	3.23758	2.89978	4.14516
1700028M03Rik	0.627516	0	0.575793	1.33275	0.896699	6.95184	0.223411	0.163852	0.671185	0.483471	0.428802	0.654249
1700028P14Rik	0.627516	0.06572	0.575793	0.06572	0.0175239	0.231563	0.223411	0.163852	0.671185	0.483471	0.428802	0.654249
1700028P15Rik	0.627516	0	5.74148	0.06572	0.0175239	0.231563	0.223411	0.890938	0.671185	0.483471	0.428802	0.654249
1700029B22Rik	0.627516	0.510425	0.575793	0.06572	0.0175239	1.53879	0.223411	0.163852	0.671185	0.483471	0.428802	0.654249
1700029F12Rik	0.627516	0.654249	5.92388	5.78516	1.83717	4.87083	5.47858	0.163852	0.671185	0.483471	4.37118	0.654249
1700029H14Rik	0.627516	1.16486	0.575793	0.06572	0.0175239	0.231563	0.223411	0.163852	0.671185	0.483471	0.428802	0.654249
1700029I15Rik	0.627516	0	0.575793	0.06572	1.15738	0.231563	0.223411	0.163852	0.671185	0.483471	0.428802	0.654249
1700029J03Rik	0.627516	0.06572	0.575793	0.481072	0.0175239	0.231563	3.02639	1.45512	0.671185	0.483471	0.428802	0.654249
1700029J07Rik	5.33627	2.57979	0.575793	4.15414	0.885251	6.39795	5.09984	6.85654	5.00803	3.59386	3.11089	6.44079
1700029M20Rik	0.627516	1.79539	0.575793	4.61733	0.74356	1.53879	6.34726	1.76781	0.671185	0.483471	0.428802	5.44028
1700029N11Rik	0.627516	0.549147	0.575793	0.06572	0.74356	0.231563	0.223411	2.08586	0.671185	0.483471	0.428802	0.654249
1700029P11Rik	0.627516	0.06572	3.03009	0.976241	0.28595	0.231563	0.223411	4.23919	5.14398	0.483471	0.428802	0.654249
1700030A11Rik	0.627516	0.510425	0.575793	1.52296	0.0175239	0.231563	0.223411	0.163852	0.671185	0.483471	0.428802	0.654249
1700030C10Rik	6.69416	6.90269	3.03009	4.38967	6.85498	6.98021	5.86901	6.44356	0.671185	2.49848	8.05162	8.08476
1700030F04Rik	0.627516	0	0.575793	0.481072	2.12022	0.231563	0.223411	0.163852	0.671185	0.483471	0.428802	0.654249
1700030F18Rik	0.627516	0	0.575793	0.06572	0.223411	0.231563	1.79539	0.163852	0.671185	0.483471	0.428802	0.654249
1700030J22Rik	0.627516	0.737167	0.575793	1.375	5.4676	0.231563	3.02639	2.54226	0.671185	6.84359	5.67829	0.654249
1700030K09Rik	0.627516	1.79539	0.575793	0.06572	0.481072	0.231563	4.04064	0.163852	0.671185	0.483471	0.428802	3.59212
1700030L20Rik	0.627516	0.549147	6.28791	1.16486	0.0175239	7.17698	2.79062	0.163852	0.671185	0.483471	0.428802	0.654249
1700030M09Rik	0.627516	1.19922	0.575793	0.06572	0.0175239	0.231563	0.223411	0.163852	0.671185	0.483471	0.428802	0.654249
1700030N03Rik	0.627516	0	0.575793	0.06572	4.69033	0.231563	0.223411	0.163852	0.671185	0.483471	0.428802	0.654249
1700030O20Rik	0.627516	0.773874	0.575793	1.76781	0.0175239	0.231563	3.81748	2.76386	0.671185	0.483471	0.428802	0.654249
1700031A10Rik	0.627516	0.654249	0.575793	2.2124	3.84714	0.231563	0.223411	0.995366	0.671185	0.483471	0.428802	0.654249
1700031F05Rik	0.627516	1.83717	0.575793	0.575793	1.44951	0.231563	0.223411	0.163852	0.671185	0.483471	5.64248	0.654249
1700031M16Rik	0.627516	0.108008	0.575793	0.06572	0.900523	0.231563	1.30169	1.36086	0.671185	0.483471	0.428802	0.654249
1700031P21Rik	0.627516	0.223411	0.575793	0.06572	0.0175239	0.231563	0.223411	5.76073	0.671185	0.483471	0.428802	0.654249
1700034E13Rik	0.627516	0	0.575793	0.06572	0.0175239	0.231563	4.95453	0.163852	0.671185	0.483471	0.428802	7.14569
1700034F02Rik	0.627516	2.10753	0.575793	0.06572	0.74356	4.87083	0.223411	0.163852	0.671185	0.483471	0.428802	0.654249
1700034G24Rik	0.627516	0.807962	0.575793	0.06572	1.16486	0.231563	0.223411	0.163852	0.671185	7.46651	6.21502	0.654249
1700034H15Rik	8.50232	7.83781	6.48672	9.15018	6.35097	8.88788	8.6573	8.55064	6.49444	8.12831	8.31829	7.19756
1700034I23Rik	0.627516	0.292933	0.575793	0.481072	0.316332	3.2954	0.223411	2.24753	0.671185	0.483471	0.428802	0.654249
1700034J05Rik	0.627516	1.87663	4.39265	1.01471	5.18501	0.231563	3.34809	1.15738	0.671185	0.483471	0.428802	0.654249
1700034K08Rik	0.627516	0.0373082	0.575793	5.85547	0.0175239	0.231563	0.223411	0.163852	0.671185	0.483471	0.428802	0.654249
1700034O15Rik	0.627516	0	6.52207	0.06572	4.08611	7.22987	2.79062	2.48852	7.18008	0.483471	0.428802	0.654249
1700034P13Rik	5.69954	0.745964	0.575793	0.06572	0.223411	0.231563	0.223411	1.15738	0.671185	0.483471	2.39883	6.20348
1700036G14Rik	0.627516	0	0.575793	0.06572	0.223411	0.231563	0.223411	3.87559	0.671185	0.483471	0.428802	0.654249
1700037C18Rik	0.627516	2.91583	0.575793	0.06572	0.976241	0.231563	5.86901	0.163852	0.671185	0.483471	0.428802	3.59212
1700037H04Rik	0.627516	0.627516	0.575793	0.06572	1.44951	0.231563	0.223411	0.163852	0.671185	0.483471	0.428802	6.26478
1700039E15Rik	0.627516	0.28595	0.575793	0.860915	3.84714	0.231563	1.53107	1.31851	0.671185	0.483471	0.428802	0.654249
1700039E22Rik	0.627516	0.654249	0.575793	1.01471	0.0175239	2.37573	0.223411	0.163852	0.671185	3.50783	0.428802	0.654249
1700040L02Rik	0.627516	0.0373082	0.575793	0.06572	1.90196	2.85749	1.79539	0.163852	0.671185	0.483471	0.428802	0.654249
1700041C23Rik	0.627516	0.510425	0.575793	0.06572	0.0175239	0.231563	0.223411	0.163852	0.671185	0.483471	0.428802	0.654249
1700041M19Rik	0.627516	1.15738	0.575793	0.06572	0.654249	0.231563	1.97221	0.163852	0.671185	3.59386	4.15247	0.654249
1700042B14Rik	0.627516	0.627516	0.575793	0.06572	0.316332	0.231563	0.223411	0.163852	0.671185	0.483471	2.2124	0.654249
1700042G07Rik	0.627516	0.463577	0.575793	0.06572	0.0175239	0.231563	0.223411	0.163852	0.671185	0.483471	0.428802	0.654249
1700042G15Rik	0.627516	2.22321	6.09443	1.76781	0.807962	1.36086	4.48565	0.995366	0.671185	0.483471	0.428802	3.59212
1700042O10Rik	0.627516	0.481072	0.575793	0.06572	0.807962	1.36086	1.97221	0.163852	0.671185	0.483471	0.428802	7.26133
1700044C05Rik	0.627516	0.737167	0.575793	1.52296	0.28595	0.231563	0.223411	0.163852	0.671185	2.22321	0.428802	0.654249
1700044K03Rik	0.627516	0	0.575793	0.06572	0.0175239	0.231563	0.223411	0.163852	0.671185	0.483471	0.428802	7.09411
1700045H11Rik	0.627516	0	0.575793	0.06572	0.995366	0.231563	0.223411	0.163852	0.671185	0.483471	0.428802	0.654249
1700046C09Rik	0.627516	0	0.575793	0.06572	0.0175239	0.231563	0.223411	0.163852	0.671185	0.483471	0.428802	0.654249
1700047A11Rik	4.79012	6.79301	3.03009	6.12569	1.79539	1.78092	4.04064	2.24753	4.10858	3.34809	4.8551	3.59212
1700047E10Rik	0.627516	6.85046	4.84721	7.81563	7.54642	3.2954	4.23919	6.38015	0.671185	6.08103	6.95184	6.12502
1700047G03Rik	0.627516	0	0.575793	0.575793	0.463577	0.231563	0.223411	4.47837	0.671185	3.34809	0.428802	0.654249
1700047L14Rik	0.627516	0.745964	0.575793	0.06572	0.0175239	0.231563	0.223411	0.163852	0.671185	0.483471	5.06818	0.654249
1700047M11Rik	0.627516	0.860915	0.575793	0.06572	0.0175239	0.231563	0.223411	0.163852	0.671185	6.71815	0.428802	0.654249
1700048M11Rik	0.627516	0.163852	7.85002	0.06572	0.0175239	0.231563	0.223411	0.163852	0.671185	0.483471	3.48879	0.654249
1700048O20Rik	3.34297	7.39508	3.82462	7.3269	7.09091	2.47506	5.74148	5.39944	0.671185	4.13652	3.02639	5.47901
1700049E15Rik	0.627516	0.25459	0.575793	0.06572	0.463577	0.231563	1.30169	0.163852	0.671185	0.483471	5.27067	0.654249
1700049E22Rik	0.627516	0	0.575793	0.575793	0.0175239	1.36086	0.223411	0.890938	4.55438	0.483471	0.428802	0.654249
1700049G17Rik	0.627516	4.15621	3.03009	0.06572	1.45512	2.47506	0.223411	0.163852	0.671185	0.483471	2.2124	0.654249
1700049L16Rik	0.627516	0.627516	0.575793	1.52296	0.0175239	0.231563	0.223411	0.163852	0.671185	0.483471	0.428802	0.654249
1700051A21Rik	4.15306	3.97756	3.03009	1.76781	3.05676	1.88087	1.97221	2.03447	4.55438	3.87603	3.28974	4.63646
1700052I22Rik	0.627516	0	0.575793	0.481072	0.0175239	0.231563	0.223411	0.163852	0.671185	0.483471	0.428802	0.654249
1700052K11Rik	0.627516	1.2121	6.68841	0.860915	6.24185	0.231563	6.868	0.163852	5.5532	6.99173	0.428802	3.59212
1700052N19Rik	0.627516	0	4.98817	0.06572	3.82365	0.231563	0.223411	1.45512	0.671185	0.483471	0.428802	0.654249
1700054A03Rik	0.627516	0	0.575793	0.06572	0.0175239	3.48879	2.45518	0.163852	0.671185	0.483471	0.428802	0.654249
1700054K19Rik	0.627516	0	0.575793	0.06572	0.0175239	0.231563	4.04064	0.163852	0.671185	0.483471	0.428802	0.654249
1700054M17Rik	3.91525	0	0.575793	0.06572	1.31705	0.231563	0.223411	0.163852	0.671185	0.483471	0.428802	0.654249
1700054O13Rik	0.627516	0.0373082	0.575793	1.83556	0.0175239	0.231563	0.223411	4.93391	0.671185	0.483471	0.428802	0.654249
1700055C04Rik	0.627516	0	0.575793	0.06572	0.729703	1.36086	0.223411	0.163852	0.671185	0.483471	0.428802	0.654249
1700055N04Rik	0.627516	1.51275	0.575793	0.481072	0.28595	0.231563	0.223411	0.163852	0.671185	0.483471	2.39883	0.654249
1700056E22Rik	0.627516	0.223411	0.575793	0.745099	0.860915	0.231563	0.223411	0.995366	0.671185	0.483471	3.28974	0.654249
1700057G04Rik	0.627516	0	0.575793	5.51257	1.86097	0.231563	1.97221	0.163852	0.671185	0.483471	0.428802	0.654249
1700057H15Rik	0.627516	0.124539	0.575793	1.52296	0.223411	0.231563	0.223411	0.163852	0.671185	0.483471	0.428802	0.654249
1700060C20Rik	0.627516	1.14628	0.575793	0.481072	0.752183	0.231563	0.223411	0.163852	0.671185	6.24185	0.428802	0.654249
1700061F12Rik	0.627516	1.19922	0.575793	0.06572	1.78461	0.231563	0.223411	0.163852	0.671185	0.483471	0.428802	0.654249
1700061G19Rik	0.627516	4.37118	0.575793	0.06572	0.0175239	0.231563	0.223411	0.995366	0.671185	0.483471	0.428802	0.654249
1700061I17Rik	0.627516	0.124539	4.39265	5.12886	2.45518	0.231563	0.223411	1.2121	0.671185	0.483471	2.2124	5.80015
1700063A18Rik	0.627516	0	0.575793	0.06572	0.0175239	0.231563	0.223411	1.56612	0.671185	0.483471	0.428802	0.654249
1700063D05Rik	4.51592	7.87929	9.47046	7.91568	8.66558	5.68846	8.55955	7.14117	8.60606	7.9119	8.15969	5.67394
1700063O14Rik	0.627516	0	0.575793	0.06572	0.575793	0.231563	0.223411	0.163852	0.671185	0.483471	0.428802	0.654249
1700064M15Rik	0.627516	0.13912	0.575793	0.481072	0.0175239	2.47506	0.223411	0.163852	0.671185	0.483471	0.428802	3.59212
1700065D16Rik	5.48408	0	0.575793	0.06572	0.692513	0.231563	0.223411	0.163852	0.671185	0.483471	0.428802	0.654249
1700065I16Rik	0.627516	0	0.575793	0.06572	0.0175239	2.15375	0.223411	0.163852	0.671185	0.483471	0.428802	0.654249
1700065J11Rik	0.627516	0	0.575793	0.06572	0.0175239	0.231563	0.223411	1.45512	0.671185	0.483471	0.428802	0.654249
1700065J18Rik	0.627516	0.223411	0.575793	0.06572	0.0175239	0.231563	0.223411	0.163852	0.671185	0.483471	0.428802	0.654249
1700065L07Rik	0.627516	0	0.575793	0.06572	0.223411	0.231563	0.223411	0.163852	0.671185	0.483471	0.428802	0.654249
1700065O20Rik	0.627516	0	0.575793	0.06572	0.0175239	0.231563	0.223411	0.163852	0.671185	0.483471	0.428802	0.654249
1700066B17Rik	0.627516	0	0.575793	0.06572	0.0175239	1.36086	0.223411	0.163852	0.671185	0.483471	0.428802	5.44028
1700066B19Rik	0.627516	4.31199	0.575793	1.28546	1.68103	2.02228	7.77641	3.34809	0.671185	0.483471	0.428802	0.654249
1700066M21Rik	0.627516	3.73253	5.92388	0.06572	2.91511	0.231563	1.30169	2.03447	0.671185	3.02486	0.428802	0.654249
1700066N21Rik	0.627516	0	0.575793	0.06572	1.76781	2.25042	0.223411	0.163852	0.671185	0.483471	0.428802	0.654249
1700066O22Rik	6.40827	0.06572	4.62058	4.95141	0.316332	0.231563	0.223411	0.163852	0.671185	0.483471	0.428802	0.654249
1700067G17Rik	0.627516	1.86932	0.575793	0.06572	1.45512	0.231563	1.53107	0.163852	0.671185	0.483471	0.428802	0.654249
1700067K01Rik	0.627516	1.39402	0.575793	0.06572	0.510425	0.231563	0.223411	0.163852	0.671185	0.483471	0.428802	0.654249
1700067P10Rik	0.627516	0	0.575793	0.976241	0.930085	0.231563	0.223411	0.163852	0.671185	0.483471	0.428802	0.654249
1700069L16Rik	0.627516	0.0980086	0.575793	0.06572	0.0175239	0.231563	0.223411	0.163852	0.671185	0.483471	0.428802	0.654249
1700069P05Rik	0.627516	0.06572	0.575793	0.06572	0.0175239	0.231563	0.223411	0.163852	0.671185	0.483471	0.428802	0.654249
1700071K01Rik	0.627516	2.08522	0.575793	1.76781	0.608087	2.37573	0.223411	0.163852	0.671185	2.49848	0.428802	0.654249
1700071M16Rik	0.627516	3.34503	7.39534	1.83556	4.15276	2.37573	1.79539	1.87036	0.671185	0.483471	4.15247	0.654249
1700072B07Rik	4.79012	0	0.575793	0.06572	0.681176	0.231563	0.223411	0.163852	0.671185	0.483471	0.428802	0.654249
1700072O05Rik	0.627516	0	0.575793	0.06572	3.02486	0.231563	0.223411	0.163852	0.671185	0.483471	5.47901	0.654249
1700073E17Rik	6.872	6.09443	0.575793	0.745099	7.62645	2.15375	2.45518	6.66554	0.671185	2.49848	4.37118	7.69485
1700074H08Rik	0.627516	0.223411	0.575793	0.06572	0.0175239	0.231563	0.223411	0.163852	0.671185	0.483471	0.428802	0.654249
1700074P13Rik	0.627516	0.564916	3.82462	2.92142	5.60793	0.231563	0.223411	5.14253	0.671185	0.483471	0.428802	0.654249
1700080E11Rik	0.627516	0	0.575793	0.06572	0.0175239	1.53879	0.223411	1.97228	0.671185	7.86208	4.54647	0.654249
1700080N15Rik	4.79012	2.85228	0.575793	0.06572	0.0175239	0.231563	0.223411	0.163852	0.671185	6.54556	0.428802	0.654249
1700080O16Rik	0.627516	3.28906	0.575793	4.2892	1.15738	0.231563	0.223411	0.163852	0.671185	0.483471	0.428802	0.654249
1700081H04Rik	0.627516	0.312534	0.575793	0.06572	0.575793	0.231563	0.223411	7.09473	7.51562	0.483471	0.428802	0.654249
1700084C01Rik	0.627516	0.463577	0.575793	0.06572	0.0175239	0.231563	1.53107	0.163852	0.671185	0.483471	0.428802	0.654249
1700084E18Rik	0.627516	0	0.575793	0.06572	0.0175239	0.231563	0.223411	0.163852	0.671185	0.483471	0.428802	0.654249
1700084F23Rik	0.627516	0.671185	0.575793	0.575793	1.36301	0.231563	0.223411	1.51972	0.671185	0.483471	0.428802	0.654249
1700084J12Rik	0.627516	0.906344	0.575793	1.28546	0.510425	0.231563	0.223411	0.163852	0.671185	0.483471	0.428802	0.654249
1700085C21Rik	0.627516	0.108008	0.575793	0.976241	0.0175239	1.36086	0.223411	0.163852	0.671185	0.483471	5.15459	0.654249
1700086L19Rik	0.627516	0.625636	0.575793	0.481072	0.0175239	0.231563	0.223411	0.163852	0.671185	0.483471	0.428802	0.654249
1700086O06Rik	6.77396	7.90909	7.50775	7.81563	2.34396	6.85566	6.868	6.78267	4.8474	6.14549	6.59922	4.50061
1700088E04Rik	0.627516	0.627516	0.575793	0.575793	0.316332	1.78092	0.223411	0.163852	0.671185	0.483471	0.428802	0.654249
1700091H14Rik	7.04378	7.20123	6.09443	8.26238	8.79954	7.12248	8.19441	7.8292	8.48734	2.22321	2.78384	7.39534
1700092C02Rik	0.627516	0	0.575793	0.06572	0.0175239	0.231563	0.223411	0.163852	0.671185	0.483471	0.428802	0.654249
1700092C10Rik	0.627516	0.0373082	0.575793	0.896061	0.762892	0.231563	0.223411	0.163852	0.671185	0.483471	0.428802	0.654249
1700092E19Rik	0.627516	0.515324	4.62058	0.575793	0.0175239	0.231563	6.93575	3.82302	0.671185	5.76073	0.428802	0.654249
1700092K14Rik	0.627516	0	0.575793	0.06572	0.0175239	0.231563	0.223411	0.163852	0.671185	0.483471	0.428802	0.654249
1700092M07Rik	0.627516	0	0.575793	0.06572	3.34503	0.231563	0.223411	0.163852	0.671185	0.483471	0.428802	0.654249
1700093K21Rik	0.627516	0.108008	3.82462	0.06572	0.762892	1.53879	0.223411	3.51818	0.671185	0.483471	2.85228	6.5359
1700094D03Rik	7.3991	6.09443	3.82462	7.00154	1.53799	6.3159	1.97221	2.91583	5.67698	2.22321	2.0288	6.3321
1700094J05Rik	0.627516	0.205233	0.575793	0.06572	0.510425	1.36086	2.79062	0.890938	8.12947	0.483471	0.428802	0.654249
1700094M24Rik	0.627516	1.36538	6.88207	0.06572	0.0175239	0.231563	0.223411	4.23919	0.671185	0.483471	0.428802	0.654249
1700095A21Rik	4.93693	7.35084	0.575793	6.8206	6.26951	6.99698	6.71561	7.82351	5.40879	3.87603	8.50232	5.37585
1700095B10Rik	0.627516	0	0.575793	2.04935	1.50044	0.231563	6.868	2.76386	0.671185	0.483471	0.428802	0.654249
1700096J18Rik	0.627516	0.152121	0.575793	0.06572	0.0175239	0.231563	1.79539	0.163852	0.671185	0.483471	3.02639	0.654249
1700096K18Rik	0.627516	4.44412	0.575793	1.56612	0.0175239	0.231563	0.223411	0.995366	0.671185	0.483471	0.428802	0.654249
1700097N02Rik	0.627516	0	3.03009	0.06572	1.95857	0.231563	4.48565	0.163852	0.671185	0.483471	0.428802	0.654249
1700100L14Rik	0.627516	0	0.575793	0.745099	0.0175239	0.231563	0.223411	0.163852	0.671185	0.483471	0.428802	0.654249
1700101E01Rik	0.627516	0.223411	0.575793	0.06572	0.575793	0.231563	1.79539	0.163852	0.671185	2.49848	0.428802	0.654249
1700101I11Rik	0.627516	0	0.575793	0.06572	0.0175239	0.231563	0.223411	0.163852	0.671185	5.95622	0.428802	6.3159
1700102H20Rik	0.627516	0	0.575793	0.976241	0.0175239	0.231563	0.223411	0.163852	0.671185	0.483471	0.428802	0.654249
1700102P08Rik	0.627516	0.28595	0.575793	2.47853	4.02212	0.231563	0.223411	0.163852	0.671185	4.08611	0.428802	0.654249
1700104L18Rik	0.627516	0.627516	0.575793	0.06572	2.45518	0.231563	0.223411	0.163852	0.671185	0.483471	0.428802	0.654249
1700105P06Rik	0.627516	0	0.575793	1.01471	0.0175239	0.231563	0.223411	0.163852	0.671185	0.483471	0.428802	5.97013
1700106J16Rik	0.627516	2.23298	4.39265	0.06572	1.38167	0.231563	0.223411	0.163852	8.56371	0.483471	0.428802	0.654249
1700108F19Rik	0.627516	0.25459	0.575793	0.06572	0.0175239	0.231563	0.223411	0.890938	0.671185	0.483471	0.428802	0.654249
1700108J01Rik	0.627516	0	0.575793	0.575793	0.575793	0.231563	0.223411	3.87559	0.671185	0.483471	0.428802	0.654249
1700109G14Rik	0.627516	0.174539	0.575793	0.06572	0.28595	6.82669	1.53107	0.163852	0.671185	2.22321	0.428802	0.654249
1700109G15Rik	0.627516	0	0.575793	0.06572	0.0175239	0.231563	5.74148	0.163852	0.671185	0.483471	0.428802	0.654249
1700109H08Rik	0.627516	0.108008	0.575793	0.06572	0.885251	0.231563	0.223411	1.87036	0.671185	0.483471	1.83556	0.654249
1700109I08Rik	0.627516	0.152121	0.575793	0.06572	0.0175239	0.231563	0.223411	0.163852	0.671185	0.483471	0.428802	0.654249
1700109K24Rik	0.627516	1.45512	7.44048	2.92142	0.0175239	0.231563	0.223411	0.163852	0.671185	0.483471	0.428802	0.654249
1700110C19Rik	6.77396	0	0.575793	0.06572	0.0175239	0.231563	0.223411	0.163852	0.671185	0.483471	0.428802	0.654249
1700110I01Rik	3.91525	0.108008	0.575793	0.745099	0.463577	1.78092	0.223411	1.31851	4.10858	3.23758	2.2124	3.59212
1700110K17Rik	0.627516	0.13912	0.575793	0.06572	0.0175239	0.231563	1.97221	0.163852	5.89203	0.483471	0.428802	5.32753
1700111N16Rik	0.627516	0.654249	0.575793	1.375	0.930085	0.231563	0.223411	0.890938	6.36493	0.483471	5.75836	3.59212
1700112E06Rik	0.627516	0.174539	0.575793	0.06572	0.0175239	0.231563	0.223411	0.995366	0.671185	0.483471	0.428802	0.654249
1700112H15Rik	0.627516	0	0.575793	0.06572	4.60023	0.231563	0.223411	0.163852	0.671185	0.483471	0.428802	0.654249
1700112J05Rik	0.627516	0.549147	0.575793	0.481072	0.0175239	0.231563	0.223411	0.163852	0.671185	0.483471	0.428802	0.654249
1700113A16Rik	0.627516	0.0373082	0.575793	0.06572	0.0175239	0.231563	1.30169	0.163852	6.25952	0.483471	2.0288	0.654249
1700113H08Rik	0.627516	0.13912	0.575793	0.06572	0.0175239	2.47506	0.223411	0.163852	0.671185	0.483471	0.428802	0.654249
1700119H24Rik	0.627516	0.174539	3.03009	0.06572	0.0175239	0.231563	0.223411	0.163852	0.671185	0.483471	0.428802	0.654249
1700120C14Rik	7.7423	0	0.575793	0.06572	0.0175239	0.231563	0.223411	0.163852	0.671185	0.483471	0.428802	0.654249
1700120E14Rik	0.627516	0	0.575793	0.481072	5.76073	1.88087	0.223411	0.163852	0.671185	0.483471	0.428802	0.654249
1700120G07Rik	0.627516	0.677397	0.575793	1.52296	0.223411	1.78092	0.223411	1.15738	0.671185	0.483471	0.428802	0.654249
1700120K04Rik	0.627516	0.25459	0.575793	0.06572	1.3472	0.231563	0.223411	0.163852	0.671185	0.483471	0.428802	0.654249
1700121L16Rik	6.77396	0.13912	0.575793	0.860915	0.223411	0.231563	0.223411	0.163852	0.671185	0.483471	0.428802	0.654249
1700121N20Rik	0.627516	0.163852	0.575793	0.06572	0.0175239	0.231563	3.34809	0.163852	0.671185	0.483471	0.428802	0.654249
1700122O11Rik	4.93693	0.0373082	0.575793	0.06572	0.0175239	0.231563	6.44204	3.23988	5.40879	0.483471	0.428802	0.654249
1700123I01Rik	0.627516	1.77137	0.575793	0.06572	1.04763	0.231563	4.23919	0.163852	0.671185	7.99291	0.428802	6.22519
1700123K08Rik	0.627516	0	0.575793	0.06572	0.0175239	0.231563	0.223411	0.163852	0.671185	7.29866	0.428802	0.654249
1700123L14Rik	5.73067	4.14855	6.19358	4.8551	7.77132	4.10902	5.61345	7.5984	6.14244	4.79049	7.98706	6.65381
1700123M08Rik	0.627516	0.0373082	5.25633	0.06572	0.0175239	0.231563	0.223411	0.163852	0.671185	0.483471	0.428802	0.654249
1700123O12Rik	0.627516	0.0373082	0.575793	0.06572	0.681176	0.231563	0.223411	0.163852	0.671185	0.483471	0.428802	7.42829
1700123O20Rik	8.17444	1.39402	0.575793	0.06572	0.28595	7.04675	1.88569	5.22599	0.671185	0.483471	0.428802	5.47901
1700123O21Rik	0.627516	0	0.575793	0.06572	0.0175239	0.231563	0.223411	0.163852	0.671185	0.483471	0.428802	0.654249
1700124L16Rik	0.627516	0.671185	0.575793	0.06572	1.3472	0.231563	0.223411	1.94767	0.671185	0.483471	0.428802	0.654249
1700125G02Rik	0.627516	0	0.575793	0.06572	0.0175239	1.36086	1.97221	0.163852	0.671185	0.483471	0.428802	0.654249
1700125G22Rik	0.627516	0.174539	0.575793	0.6729	0.0175239	1.36086	0.223411	0.163852	0.671185	3.34809	0.428802	0.654249
1700125H03Rik	0.627516	0.163852	0.575793	0.06572	0.0175239	0.231563	0.223411	3.03774	0.671185	0.483471	0.428802	0.654249
1700125H20Rik	0.627516	0.0373082	0.575793	0.06572	0.481072	0.231563	0.223411	0.163852	0.671185	0.483471	0.428802	0.654249
1700126H18Rik	0.627516	0.06572	5.98882	0.06572	0.0175239	0.231563	0.223411	0.163852	0.671185	0.483471	0.428802	0.654249
1700128A07Rik	0.627516	0.06572	0.575793	3.48028	0.0175239	0.231563	0.223411	0.163852	0.671185	0.483471	0.428802	6.3321
1700128F08Rik	10.2403	10.0437	8.89993	10.1951	9.7323	10.1157	10.2403	10.3751	7.69298	7.76002	9.62448	10.1799
1700129C05Rik	5.7753	0.654249	0.575793	0.06572	0.510425	0.231563	0.223411	0.890938	0.671185	0.483471	2.2124	0.654249
1810006J02Rik	0.627516	0	0.575793	1.28546	0.729703	3.10781	0.223411	0.163852	0.671185	0.483471	1.83556	0.654249
1810007C17Rik	0.627516	0	0.575793	0.06572	0.316332	0.231563	0.223411	0.163852	0.671185	0.483471	0.428802	0.654249
1810007D17Rik	0.627516	1.33292	0.575793	0.06572	7.10924	1.53879	0.223411	0.163852	0.671185	0.483471	4.65133	6.88539
1810008I18Rik	0.627516	0.205233	0.575793	0.06572	0.0175239	0.231563	0.223411	0.163852	0.671185	0.483471	0.428802	0.654249
1810009A15Rik	4.64322	0.744433	0.575793	1.2084	0.762892	2.79062	0.223411	0.163852	0.671185	3.59386	0.428802	0.654249
1810009J06Rik	0.627516	0.773874	0.575793	0.06572	0.0175239	0.231563	0.223411	0.163852	0.671185	0.483471	0.428802	0.654249
1810010D01Rik	0.627516	0	0.575793	0.06572	0.223411	0.231563	0.223411	0.163852	0.671185	0.483471	0.428802	0.654249
1810010H24Rik	0.627516	0	0.575793	0.6729	0.223411	0.231563	0.223411	5.18273	0.671185	0.483471	0.428802	0.654249
1810011H11Rik	0.627516	0.625636	0.575793	0.06572	0.510425	0.231563	4.73745	1.15738	0.671185	0.483471	0.428802	0.654249
1810011O10Rik	0.627516	0.463577	3.03009	0.976241	0.750271	0.231563	0.223411	7.5693	0.671185	0.483471	0.428802	6.34726
1810012K16Rik	0.627516	0.0980086	0.575793	0.06572	0.0175239	5.31645	0.223411	0.163852	0.671185	0.483471	0.428802	0.654249
1810013A23Rik	0.627516	0.108008	0.575793	0.06572	0.0175239	0.231563	0.223411	0.163852	0.671185	0.483471	0.428802	0.654249
1810013L24Rik	3.34297	5.9969	3.82462	1.83556	7.66878	7.72505	7.89513	6.54105	4.10858	4.93693	2.26184	0.654249
1810014B01Rik	0.627516	0.0373082	0.575793	0.745099	1.36301	0.231563	0.223411	0.163852	0.671185	0.483471	0.428802	0.654249
1810018F18Rik	0.627516	0.214665	0.575793	0.06572	1.01471	4.10902	0.223411	7.72177	0.671185	0.483471	2.92215	0.654249
1810019D21Rik	7.56037	0.152121	0.575793	0.06572	2.56321	0.231563	5.92903	4.312	0.671185	0.483471	0.428802	0.654249
1810020O05Rik	0.627516	0.108008	0.575793	0.06572	0.0175239	0.231563	0.223411	0.163852	6.78267	0.483471	0.428802	0.654249
1810021B22Rik	0.627516	0.0373082	0.575793	0.06572	0.0175239	0.231563	0.223411	0.163852	0.671185	0.483471	0.428802	0.654249
1810022K09Rik	4.15306	0.671185	0.575793	0.06572	0.0175239	0.231563	0.223411	0.163852	0.671185	5.7753	0.428802	0.654249
1810024B03Rik	0.627516	1.33292	0.575793	4.38967	0.0175239	0.231563	5.09984	0.163852	0.671185	0.483471	2.2124	0.654249
1810026B05Rik	0.627516	2.47682	0.575793	2.47853	0.463577	6.98021	1.30169	6.38015	0.671185	0.483471	7.48166	0.654249
1810026J23Rik	0.627516	6.24185	4.39265	6.12569	1.19922	3.88781	5.47858	7.50265	4.10858	7.4136	7.73365	0.654249
1810030O07Rik	8.14764	8.91467	8.49572	8.95269	8.39575	5.88155	8.0288	8.35278	8.38362	7.68771	8.95269	7.75781
1810032O08Rik	0.627516	1.14628	6.24185	0.06572	1.04763	0.231563	0.223411	5.94307	0.671185	0.483471	2.2124	0.654249
1810034E14Rik	0.627516	0.885251	7.16295	1.56612	1.83717	0.231563	5.29986	1.55194	0.671185	0.483471	0.428802	5.54902
1810037I17Rik	0.627516	0	0.575793	3.82462	0.223411	0.231563	1.30169	0.163852	0.671185	0.483471	0.428802	0.654249
1810041L15Rik	6.67884	4.64322	7.00154	3.82462	4.98817	4.37118	3.34809	7.58868	6.85654	6.37504	4.37118	7.42829
1810043G02Rik	0.627516	0.06572	6.24185	2.2124	1.52828	0.231563	3.81748	0.163852	0.671185	0.483471	0.428802	0.654249
1810043H04Rik	3.34297	0	0.575793	0.06572	0.0175239	0.231563	0.223411	0.163852	0.671185	6.39133	0.428802	0.654249
1810044D09Rik	3.34297	2.91583	0.575793	0.06572	0.0175239	0.231563	0.223411	0.163852	0.671185	0.483471	0.428802	0.654249
1810046K07Rik	0.627516	3.82365	0.575793	0.06572	0.0175239	0.231563	0.223411	2.26184	0.671185	0.483471	4.73762	0.654249
1810053B23Rik	0.627516	2.79169	0.575793	0.481072	0.510425	0.231563	0.223411	0.163852	4.10858	0.483471	5.71512	0.654249
1810055G02Rik	0.627516	0.231563	0.575793	0.896061	6.69416	1.36086	1.53107	5.00803	0.671185	6.32668	7.24767	6.95158
1810058I24Rik	0.627516	0.995366	0.575793	0.06572	1.95857	4.10902	0.223411	0.163852	0.671185	0.483471	0.428802	0.654249
1810062G17Rik	0.627516	0	0.575793	0.06572	0.0175239	0.231563	0.223411	0.163852	0.671185	0.483471	0.428802	0.654249
1810062O18Rik	0.627516	0	0.575793	0.575793	0.510425	0.231563	0.223411	0.163852	0.671185	0.483471	0.428802	0.654249
1810064F22Rik	6.8131	5.71136	7.83413	6.64475	7.40287	5.52695	6.48672	6.46281	5.33071	4.08611	3.34709	7.02153
1810065E05Rik	0.627516	0.575793	0.575793	0.481072	0.0175239	1.78092	0.223411	0.163852	0.671185	0.483471	0.428802	0.654249
2010001E11Rik	7.2308	0.108008	0.575793	0.06572	1.76781	0.231563	0.223411	2.47585	0.671185	0.483471	0.428802	0.654249
2010002M12Rik	5.44169	8.08586	7.55208	1.375	8.23958	7.22987	7.86414	5.26512	8.12376	5.58034	2.39883	0.654249
2010003K11Rik	0.627516	0.152121	0.575793	0.896061	0.0175239	0.231563	0.223411	0.163852	0.671185	0.483471	0.428802	0.654249
2010005H15Rik	0.627516	0	0.575793	0.06572	0.671185	0.231563	0.223411	0.163852	0.671185	0.483471	0.428802	0.654249
2010010A06Rik	0.627516	0	0.575793	0.06572	0.28595	5.83602	5.61345	0.163852	0.671185	0.483471	2.0288	0.654249
2010012O05Rik	5.48408	6.06352	6.85148	5.44073	7.09091	6.64662	5.47858	7.20157	6.76027	4.96225	7.01072	5.73299
2010015L04Rik	7.82416	9.56292	8.1069	8.26238	9.22405	8.81542	8.06367	8.63476	7.83574	8.5266	8.93412	5.18564
2010016I18Rik	0.627516	0.803261	0.575793	0.976241	0.654249	0.231563	0.223411	1.31851	0.671185	0.483471	0.428802	0.654249
2010106C02Rik	0.627516	0.627516	0.575793	0.976241	0.0175239	0.231563	1.79539	0.163852	0.671185	0.483471	0.428802	0.654249
2010106E10Rik	0.627516	1.95857	0.575793	3.59038	0.316332	0.231563	0.223411	0.163852	0.671185	0.483471	0.428802	0.654249
2010107E04Rik	0.627516	0	0.575793	2.47853	0.0175239	0.231563	0.223411	0.163852	0.671185	0.483471	0.428802	0.654249
2010107G12Rik	0.627516	0.885251	0.575793	0.06572	5.70842	0.231563	6.11825	1.53799	0.671185	3.23758	2.78384	5.47901
2010107G23Rik	3.34297	2.40049	0.575793	7.12177	2.2592	0.231563	1.30169	1.39314	0.671185	7.10463	0.428802	3.59212
2010109A12Rik	0.627516	0.654249	0.575793	0.06572	0.0175239	0.231563	0.223411	0.163852	0.671185	0.483471	0.428802	0.654249
2010109I03Rik	6.24203	2.26184	7.1853	7.31321	5.72286	4.67985	2.23031	6.1655	4.8474	6.74246	5.06818	7.3773
2010111I01Rik	0.627516	6.21266	9.63757	6.50952	3.23763	4.26548	7.60837	1.51972	0.671185	3.34809	2.26184	0.654249
2010204K13Rik	0.627516	0.108008	0.575793	0.481072	0.0175239	0.231563	0.223411	0.890938	7.47863	0.483471	0.428802	0.654249
2010300C02Rik	0.627516	0.906344	0.575793	1.01471	3.23763	0.231563	1.30169	1.45512	0.671185	0.483471	0.428802	0.654249
2010308F09Rik	0.627516	0	0.575793	0.06572	0.0175239	0.231563	0.223411	5.6796	0.671185	0.483471	0.428802	0.654249
2010310C07Rik	0.627516	1.36538	0.575793	0.06572	0.0175239	0.231563	0.223411	0.163852	0.671185	0.483471	0.428802	0.654249
2010315B03Rik	0.627516	2.8293	4.98817	2.47853	4.60023	1.36086	1.53107	8.33293	6.89844	0.483471	3.61781	3.59212
2010320M18Rik	0.627516	0	0.575793	0.06572	0.0175239	0.231563	3.02639	0.890938	0.671185	0.483471	0.428802	0.654249
2200002D01Rik	3.91525	5.08798	4.62058	2.2124	6.33273	7.43762	1.97221	1.90291	5.14398	3.02486	0.428802	9.40773
2200002J24Rik	0.627516	0.729703	0.575793	0.06572	0.0175239	0.231563	0.223411	0.163852	0.671185	0.483471	0.428802	0.654249
2210010C04Rik	0.627516	2.45764	0.575793	0.6729	2.05085	2.85749	3.02639	2.34478	0.671185	0.483471	2.0288	7.68757
2210011C24Rik	0.627516	0	0.575793	0.06572	0.0175239	0.231563	1.53107	0.163852	0.671185	0.483471	0.428802	0.654249
2210013O21Rik	0.627516	0	3.03009	0.06572	0.0175239	0.231563	0.223411	0.163852	0.671185	0.483471	0.428802	0.654249
2210015D19Rik	0.627516	0.995366	0.575793	0.06572	1.90196	0.231563	0.223411	0.163852	0.671185	0.483471	0.428802	0.654249
2210016F16Rik	0.627516	6.99588	6.97247	6.57156	8.32447	1.36086	6.93575	6.3159	7.28172	2.22321	2.0288	6.16153
2210016L21Rik	0.627516	0.0373082	0.575793	0.481072	0.866975	1.53879	1.53107	2.76386	0.671185	2.22321	0.428802	0.654249
2210018M11Rik	0.627516	0.745964	6.85148	0.481072	4.69033	0.231563	0.223411	0.890938	0.671185	0.483471	6.49542	0.654249
2210019I11Rik	0.627516	0.28595	0.575793	0.575793	0.729703	0.231563	0.223411	0.163852	0.671185	0.483471	0.428802	0.654249
2210039B01Rik	9.19507	10.0074	9.41767	9.67613	9.40773	8.91062	8.9559	9.19266	6.36493	9.75055	8.51769	8.51422
2210404O09Rik	6.98414	0.564916	5.59392	1.28546	0.481072	0.231563	0.223411	0.890938	0.671185	2.22321	0.428802	0.654249
2210407C18Rik	0.627516	0	0.575793	1.16486	0.0175239	5.00803	0.223411	0.163852	0.671185	0.483471	0.428802	0.654249
2210408F21Rik	0.627516	0.25459	0.575793	0.06572	0.510425	0.231563	0.223411	1.6537	0.671185	0.483471	0.428802	0.654249
2210408I21Rik	0.627516	0	0.575793	0.06572	0.0175239	0.231563	0.223411	0.163852	0.671185	0.483471	0.428802	0.654249
2210414B05Rik	0.627516	0.124539	0.575793	0.06572	0.575793	0.231563	0.223411	0.163852	0.671185	0.483471	0.428802	0.654249
2210416O15Rik	0.627516	0	6.52207	0.06572	0.0175239	2.15375	0.223411	0.163852	0.671185	0.483471	0.428802	0.654249
2210417A02Rik	0.627516	0.677397	3.03009	2.39883	0.0175239	1.36086	0.223411	6.48267	0.671185	0.483471	0.428802	0.654249
2210420H20Rik	0.627516	0.124539	0.575793	0.06572	0.0175239	0.231563	0.223411	0.163852	0.671185	0.483471	0.428802	0.654249
2300002M23Rik	0.627516	1.44992	0.575793	0.575793	0.0175239	1.53879	0.223411	0.163852	0.671185	0.483471	0.428802	0.654249
2300003K06Rik	0.627516	0.737167	6.09443	6.01909	0.28595	0.231563	6.6315	0.163852	0.671185	0.483471	0.428802	0.654249
2300005B03Rik	0.627516	0	0.575793	1.16486	0.0175239	6.58966	0.223411	0.163852	0.671185	0.483471	0.428802	0.654249
2300009A05Rik	0.627516	0	0.575793	0.860915	0.0175239	0.231563	0.223411	0.163852	0.671185	0.483471	0.428802	0.654249
2310001H17Rik	0.627516	0.214665	0.575793	0.06572	0.654249	1.53879	0.223411	1.56612	4.55438	0.483471	3.92609	0.654249
2310001K24Rik	0.627516	1.55681	0.575793	0.06572	0.625641	0.231563	1.79539	0.163852	0.671185	7.29866	0.428802	0.654249
2310002D06Rik	0.627516	0.25459	0.575793	0.06572	0.0175239	0.231563	1.53107	1.90291	0.671185	0.483471	0.428802	0.654249
2310002F09Rik	3.34297	6.42685	7.1853	4.15414	0.0175239	1.53879	5.09984	1.76781	7.30948	2.22321	0.428802	0.654249
2310002J15Rik	0.627516	1.33292	0.575793	0.06572	0.0175239	0.231563	0.223411	0.163852	0.671185	0.483471	0.428802	0.654249
2310002L09Rik	0.627516	0.463577	6.33612	0.06572	2.15754	2.37573	0.223411	0.890938	5.85547	0.483471	0.428802	0.654249
2310003H01Rik	0.627516	0.06572	0.575793	0.976241	2.54094	1.36086	6.71561	0.163852	0.671185	0.483471	0.428802	0.654249
2310005A03Rik	0.627516	0.564916	0.575793	4.8551	0.223411	0.231563	8.11774	0.163852	0.671185	0.483471	0.428802	5.44028
2310005E17Rik	0.627516	0.463577	0.575793	0.06572	0.0175239	0.231563	0.223411	0.163852	0.671185	0.483471	0.428802	0.654249
2310005G13Rik	4.15306	2.05085	0.575793	1.28546	1.36301	5.00803	2.79062	5.85521	5.49267	0.483471	2.2124	0.654249
2310007B03Rik	0.627516	2.45764	0.575793	0.6729	3.88679	0.231563	2.23031	3.03774	0.671185	8.84403	4.61733	0.654249
2310007L24Rik	0.627516	0	0.575793	0.896061	0.0175239	0.231563	0.223411	0.163852	0.671185	0.483471	0.428802	0.654249
2310008N11Rik	0.627516	0	0.575793	0.481072	0.0175239	1.88087	0.223411	0.163852	0.671185	0.483471	0.428802	0.654249
2310009A05Rik	0.627516	1.55681	0.575793	0.06572	0.223411	0.231563	1.97221	0.163852	0.671185	0.483471	0.428802	0.654249
2310009B15Rik	0.627516	0	0.575793	0.06572	1.16486	0.231563	0.223411	1.2121	0.671185	0.483471	0.428802	0.654249
2310010J17Rik	0.627516	0.06572	0.575793	0.575793	0.0175239	0.231563	0.223411	0.163852	0.671185	0.483471	0.428802	0.654249
2310011J03Rik	0.627516	0.0767737	4.72594	0.922047	0.0175239	0.231563	0.223411	0.163852	0.671185	6.23323	0.428802	0.654249
2310014L17Rik	0.627516	0.896699	0.575793	7.14569	3.84714	0.231563	0.223411	2.76386	0.671185	0.483471	4.61733	0.654249
2310015A10Rik	0.627516	6.14808	5.51507	6.87016	1.39402	6.01974	5.74148	5.64248	5.33071	0.483471	6.41218	0.654249
2310015B20Rik	0.627516	0	0.575793	0.06572	0.223411	0.231563	0.223411	3.51818	0.671185	0.483471	0.428802	0.654249
2310015D24Rik	0.627516	1.68103	5.33627	0.575793	2.03226	5.9781	0.223411	3.97508	0.671185	2.49848	0.428802	0.654249
2310016D03Rik	0.627516	0	6.28791	0.06572	0.463577	0.231563	0.223411	2.48852	7.62361	0.483471	0.428802	0.654249
2310020H05Rik	0.627516	0.627516	0.575793	0.06572	0.866975	0.231563	0.223411	0.163852	0.671185	0.483471	5.06818	0.654249
2310022A10Rik	0.627516	0.575793	0.575793	0.896061	1.44951	1.36086	1.30169	0.163852	0.671185	4.42751	0.428802	0.654249
2310022B05Rik	0.627516	1.79539	5.13137	0.575793	1.2121	2.37573	1.79539	1.36086	4.10858	0.483471	0.428802	4.3659
2310030A07Rik	0.627516	0.124539	0.575793	0.06572	0.0175239	0.231563	0.223411	0.163852	0.671185	0.483471	0.428802	0.654249
2310030G06Rik	0.627516	1.55681	0.575793	0.481072	3.23763	3.97722	2.79062	0.890938	0.671185	0.483471	0.428802	0.654249
2310033P09Rik	0.627516	1.3472	0.575793	0.06572	0.0175239	0.231563	0.223411	0.163852	0.671185	0.483471	0.428802	0.654249
2310034C09Rik	0.627516	0.807962	0.575793	0.06572	0.0175239	0.231563	1.30169	0.163852	0.671185	0.483471	0.428802	0.654249
2310034G01Rik	0.627516	0.124539	0.575793	0.06572	0.0175239	4.54044	0.223411	0.163852	0.671185	0.483471	0.428802	0.654249
2310034O05Rik	0.627516	0.205233	6.33612	3.82462	0.654249	0.231563	0.223411	0.163852	0.671185	4.81799	2.47585	0.654249
2310035C23Rik	5.69954	5.55968	0.575793	0.6729	0.750271	6.47238	0.223411	3.51818	0.671185	2.22321	7.14569	0.654249
2310036O22Rik	0.627516	0	0.575793	0.06572	0.0175239	0.231563	2.79062	0.163852	0.671185	2.22321	0.428802	0.654249
2310039H08Rik	0.627516	0	0.575793	0.06572	0.0175239	0.231563	0.223411	0.163852	0.671185	0.483471	0.428802	0.654249
2310039L15Rik	5.87148	9.78535	9.30371	9.57314	9.81493	8.73382	8.87527	8.56103	7.54402	8.29925	7.8225	7.50714
2310040G24Rik	0.627516	0	0.575793	0.06572	0.0175239	0.231563	0.223411	0.163852	0.671185	0.483471	0.428802	0.654249
2310042E22Rik	0.627516	4.85601	0.575793	4.38967	2.45518	0.231563	1.30169	0.890938	0.671185	6.59628	7.14569	0.654249
2310043L19Rik	0.627516	0.671185	0.575793	0.06572	0.0175239	0.231563	0.223411	0.163852	0.671185	0.483471	4.65133	0.654249
2310043O21Rik	0.627516	0.654249	0.575793	0.06572	0.0175239	0.231563	0.223411	0.163852	0.671185	0.483471	0.428802	0.654249
2310045N01Rik	0.627516	0	0.575793	1.28546	0.0175239	0.231563	0.223411	0.163852	0.671185	0.483471	0.428802	0.654249
2310047M10Rik	0.627516	0.0373082	0.575793	0.06572	5.14519	0.231563	0.223411	0.163852	0.671185	0.483471	0.428802	0.654249
2310050C09Rik	0.627516	0	0.575793	5.21887	0.0175239	0.231563	0.223411	1.87036	0.671185	0.483471	0.428802	0.654249
2310057J18Rik	0.627516	0.86523	0.575793	0.06572	0.0175239	0.231563	0.223411	0.163852	0.671185	0.483471	0.428802	0.654249
2310057M21Rik	0.627516	2.34396	0.575793	1.83556	6.97795	0.231563	5.09984	0.163852	0.671185	0.483471	0.428802	4.86308
2310057N15Rik	4.3659	1.96793	0.575793	0.481072	0.0175239	0.231563	0.223411	0.163852	0.671185	0.483471	0.428802	0.654249
2310061I04Rik	0.627516	0.06572	0.575793	0.6729	0.463577	0.231563	6.6315	1.51972	0.671185	3.34809	0.428802	0.654249
2310061J03Rik	6.10647	0.0980086	0.575793	0.6729	1.52828	0.231563	0.223411	1.83717	0.671185	0.483471	0.428802	0.654249
2310061N02Rik	0.627516	2.45764	0.575793	1.76781	0.0175239	0.231563	0.223411	0.163852	0.671185	0.483471	0.428802	0.654249
2310065F04Rik	0.627516	2.85879	0.575793	0.06572	2.05085	7.92017	0.223411	2.34478	5.95945	5.2346	6.41218	0.654249
2310067B10Rik	0.627516	6.13405	3.03009	2.2124	2.05085	1.88087	1.53107	4.47837	7.05477	0.483471	6.99012	7.62705
2310068J16Rik	6.90914	0.463577	0.575793	0.575793	0.807962	0.231563	0.223411	0.163852	5.00803	0.483471	6.91758	0.654249
2310069B03Rik	0.627516	0.930085	4.98817	4.15414	0.866975	0.231563	0.223411	0.890938	0.671185	0.483471	7.05772	0.654249
2310069G16Rik	0.627516	0.06572	0.575793	0.575793	0.0175239	0.231563	0.223411	2.8545	0.671185	0.483471	4.37118	0.654249
2310079G19Rik	0.627516	0	0.575793	0.06572	1.68103	0.231563	0.223411	0.163852	0.671185	0.483471	0.428802	0.654249
2410002F23Rik	0.627516	5.33071	3.03009	0.481072	0.28595	0.231563	3.02639	1.31851	0.671185	4.93693	0.428802	0.654249
2410003L11Rik	0.627516	0.446552	5.13137	4.95141	0.0175239	0.231563	0.223411	0.163852	0.671185	0.483471	0.428802	6.74384
2410004B18Rik	0.627516	1.0162	0.575793	0.06572	0.0175239	0.231563	0.223411	0.163852	0.671185	0.483471	0.428802	0.654249
2410004I01Rik	0.627516	1.90196	0.575793	0.481072	0.930085	0.231563	1.97221	0.163852	0.671185	0.483471	0.428802	0.654249
2410004N09Rik	0.627516	0	0.575793	0.06572	0.976241	0.231563	0.223411	1.87036	0.671185	0.483471	0.428802	0.654249
2410004P03Rik	3.91525	7.93007	3.03009	8.02031	8.42128	8.45038	5.74148	7.70783	4.55438	7.54771	6.53854	5.51257
2410006H16Rik	0.627516	0	0.575793	0.06572	0.0175239	0.231563	0.223411	0.163852	0.671185	4.47934	0.428802	0.654249
2410007B07Rik	4.15306	7.20123	3.82462	5.21887	8.14523	1.78092	0.223411	6.24221	7.55006	2.49848	7.21383	7.98285
2410012E07Rik	0.627516	1.78878	0.575793	6.35097	1.16486	5.14878	2.23031	6.01946	0.671185	5.76073	0.428802	4.79012
2410012M07Rik	0.627516	0.0980086	0.575793	1.28546	1.87663	0.231563	0.223411	0.163852	0.671185	0.483471	3.11089	0.654249
2410015M20Rik	5.23499	0	0.575793	0.06572	2.84613	0.231563	0.223411	0.163852	5.71877	0.483471	0.428802	0.654249
2410016O06Rik	0.627516	0.28595	3.82462	0.481072	1.36301	0.231563	1.30169	1.6537	0.671185	0.483471	5.75836	0.654249
2410017I17Rik	0.627516	0.752183	0.575793	6.01909	0.0175239	0.231563	0.223411	0.163852	0.671185	3.02486	0.428802	0.654249
2410018L13Rik	8.2248	7.78624	6.85148	7.45829	6.931	8.51335	1.79539	7.12022	8.06049	0.483471	9.07029	7.21503
2410021H03Rik	5.84115	4.35651	3.03009	7.80546	2.93941	2.37573	4.04064	5.44799	5.33071	7.3861	2.78384	4.3659
2410076I21Rik	0.627516	0.446552	0.575793	0.06572	0.0175239	0.231563	1.53107	0.163852	0.671185	0.483471	0.428802	0.654249
2410088K16Rik	4.51592	2.26184	0.575793	0.6729	0.0175239	1.36086	3.02639	0.163852	0.671185	0.483471	0.428802	0.654249
2410089E03Rik	5.69954	6.51647	0.575793	6.17557	5.8032	6.73516	7.15585	5.76073	0.671185	7.32143	4.54647	3.59212
2410114N07Rik	3.34297	0.737167	0.575793	3.29233	0.562848	1.36086	1.53107	1.2121	4.8474	0.483471	1.83556	0.654249
2410124H12Rik	0.627516	0.564916	4.98817	0.06572	0.0175239	0.231563	1.97221	5.09017	0.671185	0.483471	0.428802	0.654249
2410127L17Rik	5.66538	4.54044	4.84721	0.481072	0.976241	1.36086	6.79066	1.97228	0.671185	6.46022	0.428802	0.654249
2410131K14Rik	0.627516	3.48321	0.575793	0.06572	0.976241	4.37118	6.11825	5.14253	0.671185	5.76073	0.428802	6.16153
2410137M14Rik	0.627516	0.625636	0.575793	0.06572	0.0175239	0.231563	2.45518	1.78878	0.671185	0.483471	0.428802	0.654249
2410141K09Rik	3.34297	4.88578	7.28023	5.2761	7.19756	4.87083	4.48565	7.39456	4.10858	7.74438	7.41343	0.654249
2500004C02Rik	3.91525	6.53383	5.59392	7.12177	5.63075	2.54226	5.74148	5.76073	7.56193	5.47695	3.61781	0.654249
2510002D24Rik	5.23499	7.10555	5.44073	4.73545	4.22268	7.21031	6.34726	6.80786	5.76854	5.9764	5.51529	7.10709
2510003E04Rik	0.627516	0.446552	3.03009	0.06572	1.3472	0.231563	0.223411	0.163852	0.671185	0.483471	0.428802	0.654249
2510009E07Rik	5.57978	3.48321	4.84721	6.26916	5.33627	7.02067	4.04064	0.995366	0.671185	2.49848	2.85228	0.654249
2510039O18Rik	0.627516	4.14855	0.575793	5.78516	1.3472	0.231563	0.223411	2.91583	7.15246	0.483471	0.428802	0.654249
2510049J12Rik	0.627516	4.48467	6.75089	0.575793	0.481072	1.36086	3.81748	3.51818	5.5532	2.85228	4.28996	0.654249
2610001J05Rik	0.627516	0.205233	0.575793	0.860915	1.78461	6.3159	1.30169	0.163852	0.671185	0.483471	1.83556	0.654249
2610002J02Rik	5.80371	2.57979	0.575793	0.06572	0.0175239	3.48879	0.223411	0.163852	0.671185	0.483471	0.428802	0.654249
2610002M06Rik	0.627516	1.78878	0.575793	6.42685	0.762892	2.25042	0.223411	6.40961	7.13354	5.53545	0.428802	0.654249
2610005L07Rik	5.57978	9.05657	9.03465	9.45547	8.99605	9.71962	8.64145	8.2736	7.01615	7.96377	9.08926	9.99353
2610008E11Rik	0.627516	0.671185	4.15247	7.5693	4.15276	0.231563	2.45518	0.163852	0.671185	0.483471	5.15459	6.67304
2610015P09Rik	0.627516	0.752183	0.575793	1.33275	3.21013	1.78092	6.868	4.69034	0.671185	0.483471	2.47585	0.654249
2610016A17Rik	0.627516	0	0.575793	0.06572	0.0175239	5.73102	0.223411	4.312	0.671185	0.483471	0.428802	0.654249
2610018G03Rik	0.627516	1.29768	0.575793	0.860915	0.316332	0.231563	0.223411	3.03774	0.671185	0.483471	0.428802	0.654249
2610020C07Rik	5.8992	0.25459	0.575793	0.06572	0.750271	0.231563	0.223411	3.2963	0.671185	0.483471	6.08384	0.654249
2610020H08Rik	5.7753	1.33292	0.575793	1.45512	0.463577	1.36086	0.223411	5.04572	0.671185	5.27113	0.428802	0.654249
2610027K06Rik	0.627516	1.2124	0.575793	1.83556	2.37573	0.231563	0.223411	1.77137	0.671185	4.15621	5.51529	0.654249
2610028E06Rik	0.627516	0.930085	0.575793	7.00154	0.981261	0.231563	5.09984	2.8293	0.671185	0.483471	1.83556	7.31333
2610028H24Rik	0.627516	0.0373082	0.575793	0.481072	0.0175239	0.231563	0.223411	0.163852	0.671185	0.483471	6.93575	5.54902
2610034B18Rik	0.627516	0.163852	0.575793	1.56612	4.1242	5.83602	1.79539	1.51972	0.671185	0.483471	3.88499	0.654249
2610034M16Rik	0.627516	0.25459	0.575793	1.375	1.31705	0.231563	5.09984	0.995366	0.671185	0.483471	6.46706	0.654249
2610035D17Rik	8.34505	1.90196	7.85002	2.8293	0.671185	0.231563	1.30169	7.73957	0.671185	0.483471	0.428802	0.654249
2610035F20Rik	0.627516	0	0.575793	0.06572	0.0175239	0.231563	0.223411	0.163852	0.671185	0.483471	0.428802	0.654249
2610037D02Rik	7.3532	5.04821	5.59392	1.83556	7.46937	1.78092	5.74148	4.37118	5.14398	5.61345	3.02639	4.86308
2610044O15Rik8	0.627516	0.86523	0.575793	2.47853	0.625641	2.85749	1.53107	6.2924	4.55438	7.5067	4.88951	0.654249
2610100L16Rik	0.627516	0	0.575793	0.575793	2.03226	0.231563	0.223411	0.890938	0.671185	0.483471	7.33512	0.654249
2610203C20Rik	0.627516	2.10753	3.03009	5.2761	0.681176	6.26916	0.223411	3.01421	0.671185	2.22321	4.65133	0.654249
2610203C22Rik	0.627516	0.860915	0.575793	0.06572	0.729703	0.231563	0.223411	6.21502	0.671185	0.483471	0.428802	0.654249
2610206C17Rik	0.627516	0.0373082	0.575793	1.8774	0.223411	0.231563	0.223411	0.163852	0.671185	0.483471	0.428802	0.654249
2610207O16Rik	0.627516	0.773874	0.575793	2.04935	0.0175239	0.231563	0.223411	0.163852	0.671185	0.483471	0.428802	0.654249
2610301B20Rik	0.627516	0	0.575793	0.06572	0.74356	0.231563	0.223411	0.163852	0.671185	0.483471	0.428802	0.654249
2610305D13Rik	7.30589	6.80488	0.575793	2.8293	7.78589	0.231563	5.74148	6.07448	6.19358	0.483471	2.0288	5.37585
2610306M01Rik	6.33638	1.46652	0.575793	0.481072	0.0175239	0.231563	0.223411	0.163852	0.671185	3.34809	0.428802	4.14516
2610307P16Rik	0.627516	1.2121	3.03009	4.61733	1.04763	7.87799	0.223411	0.890938	0.671185	0.483471	6.89337	3.59212
2610316D01Rik	7.94417	0	0.575793	0.06572	0.223411	1.36086	0.223411	0.163852	0.671185	0.483471	0.428802	0.654249
2610318N02Rik	4.51592	0.223411	5.92388	1.01471	3.68591	0.231563	4.23919	3.23988	0.671185	6.03663	0.428802	0.654249
2610507B11Rik	0.627516	5.0991	3.03009	0.481072	6.64662	1.36086	7.36982	1.78878	0.671185	0.483471	0.428802	0.654249
2610507I01Rik	6.40827	8.21435	6.56251	7.89546	8.49149	6.54759	7.77641	5.44799	7.04378	7.97898	5.47901	5.67394
2610524H06Rik	5.39456	9.58142	8.49572	9.25825	9.39843	9.00552	9.34907	9.08202	9.60288	9.35834	8.47222	9.06259
2610528A11Rik	0.627516	0.108008	0.575793	0.06572	0.223411	0.231563	0.223411	0.163852	0.671185	0.483471	0.428802	0.654249
2610528J11Rik	0.627516	0.575793	0.575793	0.481072	0.654249	0.231563	0.223411	0.163852	0.671185	0.483471	2.85228	0.654249
2700029M09Rik	0.627516	0.28595	0.575793	1.76781	0.0175239	0.231563	0.223411	0.163852	0.671185	0.483471	0.428802	8.77264
2700038G22Rik	0.627516	1.38941	3.03009	1.90719	0.316332	1.36086	0.223411	2.79169	0.671185	0.483471	0.428802	3.59212
2700046A07Rik	0.627516	0	0.575793	0.06572	0.74356	0.231563	0.223411	1.83717	4.8474	0.483471	2.39883	0.654249
2700046G09Rik	8.35932	0.214665	0.575793	0.860915	0.510425	1.78092	0.223411	0.163852	0.671185	0.483471	0.428802	0.654249
2700049A03Rik	0.627516	6.01507	4.15247	6.42685	8.1541	7.68478	1.79539	1.2121	6.49444	3.87603	5.35733	0.654249
2700054A10Rik	8.09812	8.46225	9.86375	0.06572	0.0175239	0.231563	0.223411	0.163852	7.50819	7.8854	7.87743	7.34084
2700060E02Rik	0.627516	2.94031	0.575793	2.2124	0.562848	1.36086	0.223411	0.163852	0.671185	0.483471	0.428802	0.654249
2700062C07Rik	0.627516	3.10781	0.575793	0.06572	6.59922	1.36086	0.223411	0.163852	0.671185	0.483471	0.428802	0.654249
2700069I18Rik	0.627516	0.174539	0.575793	3.92609	0.729703	0.231563	0.223411	3.10897	0.671185	2.22321	0.428802	3.59212
2700070H01Rik	0.627516	4.1242	0.575793	5.51257	6.13283	5.14878	3.34809	5.44799	0.671185	3.23758	3.02639	4.962
2700081O15Rik	0.627516	2.22321	0.575793	1.01471	4.98817	1.36086	5.09984	2.47585	7.61018	0.483471	0.428802	0.654249
2700086A05Rik	0.627516	0.549147	5.44073	0.06572	0.0175239	0.231563	0.223411	0.163852	0.671185	0.483471	0.428802	0.654249
2700089E24Rik	4.15306	0.807962	3.03009	1.83556	1.15738	5.24211	1.30169	2.15466	0.671185	0.483471	4.23386	0.654249
2700089I24Rik	6.45863	8.04605	5.51507	8.36972	7.92063	7.29974	6.23481	8.54708	8.26866	7.62383	7.88379	7.78491
2700094K13Rik	0.627516	0	0.575793	0.06572	0.0175239	0.231563	3.02639	4.51592	0.671185	0.483471	0.428802	0.654249
2700097O09Rik	0.627516	0	0.575793	0.06572	0.981261	0.231563	0.223411	0.163852	0.671185	0.483471	0.428802	6.5359
2700099C18Rik	6.04767	0.06572	0.575793	0.06572	4.37831	0.231563	0.223411	0.163852	0.671185	0.483471	0.428802	0.654249
2810001G20Rik	0.627516	1.55681	0.575793	0.06572	2.85746	0.231563	0.223411	0.163852	0.671185	0.483471	2.85228	6.69703
2810002D19Rik	0.627516	0.896699	0.575793	0.575793	3.23763	0.231563	1.79539	1.15738	0.671185	0.483471	0.428802	0.654249
2810004N23Rik	0.627516	3.28906	0.575793	0.06572	0.28595	1.78092	0.223411	0.163852	0.671185	0.483471	0.428802	0.654249
2810006K23Rik	6.16482	7.16969	0.575793	6.47082	7.00645	6.73516	8.37106	7.58868	6.65251	7.85497	4.43264	4.50061
2810007J24Rik	0.627516	0.28595	0.575793	1.76781	0.807962	2.37573	0.223411	0.163852	7.82168	0.483471	0.428802	0.654249
2810008D09Rik	0.627516	0.906344	0.575793	0.6729	0.0175239	0.231563	0.223411	0.163852	0.671185	0.483471	3.48879	0.654249
2810013P06Rik	0.627516	0.906344	0.575793	0.06572	0.510425	4.15542	1.30169	6.85654	0.671185	7.76002	0.428802	0.654249
2810021J22Rik	0.627516	7.3879	4.15247	3.59038	2.23298	0.231563	5.29986	0.890938	6.16482	0.483471	5.47901	0.654249
2810025M15Rik	0.627516	4.39263	0.575793	0.06572	0.481072	2.79062	6.79066	1.36086	7.03242	0.483471	0.428802	0.654249
2810029C07Rik	0.627516	1.45512	0.575793	0.575793	0.510425	0.231563	0.223411	0.163852	0.671185	0.483471	0.428802	0.654249
2810032G03Rik	0.627516	0	0.575793	4.61733	0.0175239	5.24211	4.48565	2.48852	0.671185	0.483471	1.83556	0.654249
2810047C21Rik1	7.79054	5.00803	3.03009	7.12177	7.68703	3.88781	7.20057	6.51258	6.76027	6.73295	2.85228	4.3659
2810049E08Rik	0.627516	0.06572	7.08257	1.96068	0.223411	0.231563	4.04064	2.08586	0.671185	0.483471	5.82067	0.654249
2810055G20Rik	6.6315	0.214665	0.575793	0.976241	0.463577	3.82314	0.223411	1.76781	0.671185	2.22321	0.428802	0.654249
2810403A07Rik	0.627516	4.93693	0.575793	5.44073	0.930085	1.78092	0.223411	3.82302	0.671185	0.483471	6.77367	5.67394
2810403D21Rik	0.627516	0.28595	0.575793	1.16486	2.12022	0.231563	0.223411	0.163852	0.671185	0.483471	0.428802	0.654249
2810404M03Rik	0.627516	0.466184	0.575793	0.6729	1.38167	0.231563	0.223411	0.163852	0.671185	0.483471	0.428802	0.654249
2810405F15Rik	0.627516	0.860915	4.84721	1.16486	0.762892	1.36086	0.223411	1.15738	0.671185	0.483471	0.428802	0.654249
2810408A11Rik	0.627516	0.0980086	0.575793	0.06572	0.0175239	0.231563	1.53107	5.00803	0.671185	0.483471	0.428802	0.654249
2810408I11Rik	0.627516	0	0.575793	0.06572	5.08826	0.231563	0.223411	0.163852	0.671185	0.483471	5.06818	0.654249
2810408M09Rik	0.627516	2.22321	0.575793	2.2592	1.01471	0.231563	1.30169	1.36086	0.671185	0.483471	3.11089	0.654249
2810410L24Rik	7.48453	0.976241	6.8131	3.82462	1.19922	6.51246	0.223411	0.163852	0.671185	3.59386	1.83556	0.654249
2810417H13Rik	4.82149	4.39263	6.46775	3.92609	2.2592	6.53286	4.36646	2.79169	4.55438	3.50783	4.38967	4.2434
2810428I15Rik	0.627516	0.108008	0.575793	0.06572	0.0175239	1.88087	0.223411	0.163852	0.671185	0.483471	0.428802	0.654249
2810429I04Rik	0.627516	2.05085	0.575793	0.06572	0.0175239	0.231563	0.223411	0.163852	0.671185	4.64574	0.428802	5.47901
2810433D01Rik	0.627516	0	0.575793	0.06572	1.68103	2.02228	0.223411	1.31851	4.10858	3.02486	1.83556	0.654249
2810442I21Rik	0.627516	0	5.80345	1.8774	0.0175239	0.231563	0.223411	0.890938	0.671185	0.483471	5.06818	0.654249
2810442N19Rik	0.627516	0.06572	0.575793	0.06572	0.0175239	0.231563	0.223411	0.163852	0.671185	0.483471	0.428802	0.654249
2810454H06Rik	4.85917	1.46652	6.88207	0.06572	0.860915	0.231563	0.223411	0.890938	0.671185	6.44572	0.428802	0.654249
2810459M11Rik	0.627516	0.108008	0.575793	0.06572	0.223411	6.06764	0.223411	0.890938	0.671185	0.483471	4.88951	0.654249
2810468N07Rik	0.627516	0	0.575793	0.481072	0.885251	0.231563	0.223411	0.163852	0.671185	0.483471	0.428802	0.654249
2810471M01Rik	6.08011	5.74796	6.93848	7.19025	7.15728	7.64093	5.74148	7.56181	6.99588	5.61345	5.82067	6.5359
2810474O19Rik	7.02851	6.54718	6.85148	6.17557	4.8551	5.07477	3.34809	5.22599	4.10858	2.22321	2.0288	5.71093
2900005J15Rik	4.3659	3.48321	6.61987	4.2892	3.5945	4.37118	4.23919	7.16774	6.84175	6.30997	3.61781	5.99075
2900008C10Rik	0.627516	0.803261	0.575793	0.06572	3.57271	0.231563	0.223411	0.163852	0.671185	0.483471	0.428802	0.654249
2900009J06Rik	0.627516	2.10753	0.575793	0.06572	0.0175239	0.231563	0.223411	0.163852	0.671185	2.22321	0.428802	0.654249
2900011O08Rik	0.627516	5.46428	0.575793	0.06572	2.12022	0.231563	6.44204	0.995366	0.671185	0.483471	0.428802	7.5989
2900026A02Rik	5.27671	7.14569	6.38249	6.8206	1.44951	5.83602	4.73745	6.99425	5.85547	6.90691	6.53854	5.03292
2900041M22Rik	0.627516	1.77137	0.575793	0.06572	0.654249	3.01421	0.223411	0.163852	0.671185	0.483471	0.428802	0.654249
2900052N01Rik	8.51769	4.24339	6.52207	7.78777	2.79339	7.77427	6.6315	4.88773	6.11663	7.54771	4.88951	7.81339
2900055J20Rik	0.627516	0.0373082	0.575793	1.33275	0.0175239	0.231563	0.223411	0.163852	0.671185	0.483471	0.428802	0.654249
2900056M20Rik	5.80371	4.09926	3.03009	6.47082	0.729703	5.52695	1.53107	6.09445	0.671185	4.8551	3.92609	0.654249
2900057B20Rik	0.627516	0.06572	0.575793	0.06572	0.463577	1.88087	0.223411	0.163852	0.671185	0.483471	0.428802	0.654249
2900060B14Rik	0.627516	0	0.575793	0.06572	0.481072	0.231563	0.223411	0.163852	0.671185	0.483471	0.428802	0.654249
2900076A07Rik	0.627516	0.0980086	0.575793	0.860915	0.28595	0.231563	0.223411	0.163852	0.671185	0.483471	0.428802	0.654249
2900079G21Rik	0.627516	7.63575	4.84721	7.3594	5.70842	6.57018	4.23919	7.69348	8.11277	0.483471	7.27225	8.46111
2900092C05Rik	0.627516	0.0980086	0.575793	2.04935	0.0175239	0.231563	4.73745	0.163852	0.671185	0.483471	0.428802	0.654249
2900092D14Rik	6.38673	7.55553	6.68841	8.37885	6.66387	8.49029	8.2213	7.3269	6.78267	7.14957	5.64248	8.29075
2900097C17Rik	7.8329	8.34393	5.25633	8.1752	8.51117	7.80085	6.93575	6.71304	6.83345	7.79146	8.50232	6.12502
3000002C10Rik	0.627516	0.231563	0.575793	4.73545	5.53006	1.53879	3.34809	0.995366	8.34953	2.22321	0.428802	0.654249
3010001F23Rik	0.627516	0.906344	0.575793	1.83556	2.34396	0.231563	2.45518	0.163852	0.671185	0.483471	0.428802	0.654249
3010026O09Rik	0.627516	0	0.575793	0.06572	2.34396	0.231563	0.223411	0.163852	0.671185	0.483471	0.428802	0.654249
3010033K07Rik	0.627516	0	0.575793	0.06572	2.91511	0.231563	0.223411	0.163852	0.671185	0.483471	7.21383	0.654249
3100003L05Rik	0.627516	0	0.575793	0.860915	0.866975	3.2954	2.79062	0.163852	0.671185	0.483471	0.428802	0.654249
3110001I22Rik	0.627516	4.54044	0.575793	0.06572	0.0175239	0.231563	0.223411	5.64248	4.8474	0.483471	0.428802	0.654249
3110002H16Rik	0.627516	0.25459	4.98817	0.575793	0.0175239	0.231563	0.223411	0.163852	0.671185	0.483471	0.428802	0.654249
3110007F17Rik	6.43238	2.45764	0.575793	2.8293	0.654249	0.231563	1.53107	4.11084	0.671185	3.02486	0.428802	0.654249
3110009E18Rik	5.87148	2.34396	0.575793	1.01471	0.995366	0.231563	0.223411	0.163852	0.671185	0.483471	0.428802	0.654249
3110009F21Rik	0.627516	0.06572	0.575793	0.06572	0.223411	3.01421	7.10924	4.79149	0.671185	0.483471	0.428802	0.654249
3110015C05Rik	4.15306	3.61781	8.96776	5.65958	7.04675	5.64159	5.74148	5.14253	5.40879	6.26951	4.88951	7.78491
3110021A11Rik	5.48408	0.06572	0.575793	0.06572	0.0175239	0.231563	2.45518	0.163852	0.671185	0.483471	0.428802	0.654249
3110021N24Rik	0.627516	0	0.575793	0.06572	1.3472	5.00803	0.223411	1.97228	0.671185	0.483471	0.428802	0.654249
3110035E14Rik	5.33627	6.09443	6.97247	0.6729	0.896699	2.85749	1.30169	1.2121	0.671185	0.483471	0.428802	5.23359
3110039I08Rik	0.627516	0.312534	0.575793	0.06572	2.69036	0.231563	0.223411	0.163852	0.671185	0.483471	0.428802	0.654249
3110039M20Rik	0.627516	0	0.575793	1.45512	0.0175239	0.231563	0.223411	0.163852	0.671185	0.483471	0.428802	0.654249
3110040N11Rik	0.627516	0	0.575793	0.06572	0.0175239	0.231563	0.223411	0.163852	0.671185	0.483471	0.428802	7.32627
3110043O21Rik	0.627516	2.22321	0.575793	1.33275	4.15276	1.88087	2.23031	1.15738	0.671185	0.483471	6.53854	5.71093
3110045C21Rik	0.627516	0.625636	0.575793	0.06572	2.2592	0.231563	0.223411	0.163852	0.671185	0.483471	0.428802	0.654249
3110052M02Rik	0.627516	4.23386	0.575793	3.59038	1.15738	2.85749	5.74148	6.92616	0.671185	2.49848	5.85765	0.654249
3110056K07Rik	0.627516	1.50728	5.44073	0.06572	1.87663	0.231563	0.223411	1.6537	0.671185	0.483471	0.428802	0.654249
3110057O12Rik	0.627516	0.163852	5.33627	0.6729	0.0175239	0.231563	0.223411	0.163852	0.671185	0.483471	1.83556	5.54902
3110062M04Rik	0.627516	4.31199	0.575793	0.6729	3.29233	3.10781	3.02639	6.68542	0.671185	0.483471	7.60007	0.654249
3110070M22Rik	8.06031	8.98596	7.88114	9.76202	9.17479	8.58501	8.0288	9.5548	8.50232	9.41767	9.40773	9.76202
3110082I17Rik	7.60357	6.46775	5.86829	6.90702	4.312	4.95453	6.44204	6.79301	6.11663	5.33237	7.01072	6.39407
3110099E03Rik	0.627516	0.174539	0.575793	1.28546	0.0175239	0.231563	1.53107	0.163852	0.671185	0.483471	0.428802	0.654249
3200001D21Rik	0.627516	4.68078	0.575793	3.92609	5.69235	0.231563	0.223411	0.957978	0.671185	0.483471	0.428802	0.654249
3300002I08Rik	0.627516	1.14628	0.575793	0.06572	0.463577	0.231563	4.23919	4.5598	0.671185	0.483471	0.428802	0.654249
3300005D01Rik	0.627516	0.625636	5.59392	0.06572	0.0175239	0.231563	0.223411	0.163852	0.671185	0.483471	0.428802	0.654249
3425401B19Rik	3.91525	5.44028	6.78302	2.39883	7.36459	3.10781	3.81748	4.96398	7.63575	2.22321	7.44766	4.14516
3632451O06Rik	7.83884	0.68833	0.575793	5.03292	5.35733	1.36086	4.04064	0.163852	0.671185	0.483471	1.83556	0.654249
3632454L22Rik	6.9278	6.91931	5.80345	7.44306	7.79949	7.57749	8.09366	8.16065	6.69703	8.77116	7.62788	7.00512
3830403N18Rik	0.627516	0.108008	0.575793	0.6729	0.463577	0.231563	0.223411	0.163852	0.671185	0.483471	0.428802	0.654249
3830406C13Rik	0.627516	1.46652	3.03009	0.06572	2.05085	0.231563	0.223411	0.163852	0.671185	0.483471	0.428802	0.654249
3830408C21Rik	4.51592	1.90196	7.78553	0.06572	0.625641	7.33784	1.97221	1.51972	4.10858	5.2346	0.428802	0.654249
3830417A13Rik	0.627516	0.564916	0.575793	0.745099	4.64574	0.231563	0.223411	0.163852	0.671185	0.483471	0.428802	0.654249
3930402G23Rik	6.01507	0.976241	0.575793	1.45512	4.98817	1.88087	6.23481	0.163852	0.671185	0.483471	3.28974	0.654249
4430402I18Rik	0.627516	1.77137	0.575793	7.00154	1.44951	6.70584	1.97221	1.76781	0.671185	0.483471	3.88499	6.98516
4631405J19Rik	0.627516	0.0980086	0.575793	0.06572	0.481072	0.231563	0.223411	6.19323	0.671185	7.73711	0.428802	7.36982
4632415L05Rik	9.29633	9.30737	8.57871	9.24725	9.20262	8.64815	8.5402	8.35547	8.50232	8.57457	9.63757	6.76012
4632427E13Rik	4.85917	1.0162	0.575793	0.06572	0.0175239	0.231563	0.223411	4.79149	0.671185	0.483471	0.428802	0.654249
4632428C04Rik	6.29193	6.53854	4.98817	5.44073	6.3159	5.68846	2.79062	5.48927	6.21502	5.80132	5.99463	6.71177
4632428N05Rik	3.34297	2.47682	0.575793	4.2892	0.223411	1.88087	1.30169	1.78878	0.671185	6.25952	6.53854	0.654249
4632434I11Rik	0.627516	2.26184	0.575793	4.8551	1.36301	1.36086	1.30169	1.36086	0.671185	0.483471	0.428802	0.654249
4732416N19Rik	0.627516	0	0.575793	0.06572	0.0175239	0.231563	0.223411	0.163852	0.671185	0.483471	0.428802	0.654249
4732456N10Rik	0.627516	2.34396	0.575793	6.26916	2.93941	0.231563	0.223411	0.163852	0.671185	4.15621	7.27225	0.654249
4732471J01Rik	8.86274	5.03292	5.33627	4.73545	1.39402	1.36086	3.02639	6.19323	0.671185	6.73295	0.428802	0.654249
4732490B19Rik	0.627516	0.575793	6.59139	0.6729	1.57942	2.37573	0.223411	1.51972	8.11686	0.483471	4.8551	0.654249
4732491K20Rik	0.627516	5.46428	0.575793	1.8774	2.23298	1.53879	1.53107	0.163852	0.671185	0.483471	0.428802	0.654249
4831440E17Rik	4.51592	5.69255	6.09443	4.2892	4.50957	6.82669	0.223411	6.44356	0.671185	3.8228	4.23386	7.3773
4833403I15Rik	0.627516	0.214665	0.575793	2.04935	0.750271	0.231563	0.223411	0.163852	0.671185	2.85228	6.70559	0.654249
4833411C07Rik	0.627516	4.23386	0.575793	2.39883	0.625641	0.231563	0.223411	0.163852	0.671185	5.47695	0.428802	0.654249
4833412C05Rik	0.627516	0.214665	5.33627	0.06572	0.0175239	0.231563	0.223411	2.8545	0.671185	0.483471	5.8889	0.654249
4833417C18Rik	3.34297	1.79539	0.575793	1.28546	0.481072	4.67985	0.223411	5.35673	0.671185	4.81799	1.83556	0.654249
4833418N02Rik	0.627516	0.981261	0.575793	0.06572	0.0175239	0.231563	1.79539	0.163852	6.14244	2.49848	0.428802	0.654249
4833419F23Rik	0.627516	0	0.575793	0.06572	0.0175239	0.231563	0.223411	0.163852	0.671185	0.483471	0.428802	0.654249
4833420G17Rik	9.9085	8.01892	5.44073	8.6927	7.35706	7.6128	8.58004	8.34617	0.671185	6.86822	6.46706	8.2826
4833422C13Rik	0.627516	2.22321	5.25633	6.95089	1.90196	5.68846	1.97221	3.01421	6.49444	5.14732	2.85228	0.654249
4833423E24Rik	0.627516	1.57942	0.575793	0.481072	0.0175239	0.231563	1.97221	1.36086	0.671185	0.483471	0.428802	0.654249
4833424O15Rik	0.627516	0.86523	7.57411	4.50061	1.87663	4.95453	2.45518	6.66554	5.89203	0.483471	0.428802	7.77664
4833427F10Rik	7.33944	2.03447	0.575793	0.976241	3.21013	1.36086	6.34726	1.6537	0.671185	0.483471	6.0559	6.68697
4833427G06Rik	0.627516	0.0373082	0.575793	0.06572	0.0175239	0.231563	0.223411	0.163852	0.671185	0.483471	0.428802	0.654249
4833428L15Rik	0.627516	4.04146	0.575793	0.06572	0.481072	2.02228	1.97221	0.163852	0.671185	0.483471	0.428802	0.654249
4833439L19Rik	0.627516	2.25257	0.575793	2.47853	5.04572	0.231563	4.73745	0.163852	0.671185	0.483471	2.0288	5.03292
4921501E09Rik	6.33638	2.22321	0.575793	5.2761	2.85746	0.231563	0.223411	0.890938	0.671185	0.483471	0.428802	0.654249
4921504A21Rik	0.627516	6.28791	6.85148	6.17557	2.34396	6.3159	6.34726	7.04463	5.49267	9.30737	4.43264	3.59212
4921504E06Rik	0.627516	0.312534	5.74148	0.745099	2.91511	0.231563	0.223411	1.56612	0.671185	0.483471	0.428802	0.654249
4921506M07Rik	0.627516	0.463577	0.575793	0.481072	0.0175239	0.231563	6.6315	1.56612	0.671185	0.483471	1.83556	0.654249
4921507L20Rik	0.627516	0.930085	0.575793	0.06572	0.0175239	2.25042	0.223411	1.87036	0.671185	0.483471	3.61781	0.654249
4921507P07Rik	0.627516	0.231563	0.575793	0.481072	1.52828	1.53879	1.97221	0.163852	0.671185	3.59386	4.88951	5.27549
4921508D12Rik	0.627516	0.995366	0.575793	0.976241	0.316332	1.53879	4.04064	1.90291	6.60013	0.483471	0.428802	5.73299
4921509C19Rik	3.34297	4.98611	5.51507	2.39883	1.86097	2.85749	3.81748	7.15849	4.10858	3.87603	1.83556	4.79012
4921509O07Rik	0.627516	1.46652	0.575793	4.0861	0.0175239	0.231563	3.34809	3.97508	0.671185	0.483471	5.06818	0.654249
4921511C10Rik	0.627516	0	0.575793	1.56612	0.510425	0.231563	0.223411	0.163852	0.671185	0.483471	5.60241	0.654249
4921511C20Rik	0.627516	0.627516	0.575793	0.06572	1.78461	0.231563	1.53107	7.42095	0.671185	4.37118	0.428802	0.654249
4921511H03Rik	0.627516	1.0162	4.15247	0.896061	2.79339	0.231563	0.223411	0.163852	0.671185	0.483471	0.428802	0.654249
4921511I17Rik	3.91525	0.0373082	0.575793	1.16486	0.74356	0.231563	0.223411	0.163852	5.00803	0.483471	2.2124	0.654249
4921513I03Rik	0.627516	0.575793	0.575793	1.45512	0.562848	0.231563	2.45518	3.82302	0.671185	0.483471	4.03518	0.654249
4921515E04Rik	9.50928	8.66346	8.45038	9.27062	8.40119	8.13988	8.93412	9.39075	7.85448	8.36654	7.74804	7.26133
4921517D22Rik	0.627516	4.73762	0.575793	2.2592	4.98817	0.231563	0.223411	2.21392	0.671185	2.22321	0.428802	4.962
4921524J17Rik	7.20882	1.27578	0.575793	1.8774	1.16486	0.231563	0.223411	1.87036	0.671185	0.483471	0.428802	0.654249
4921524L21Rik	0.627516	1.51275	0.575793	0.06572	0.223411	2.85749	1.97221	1.53799	0.671185	0.483471	0.428802	0.654249
4921525O09Rik	0.627516	0.896699	4.62058	0.06572	0.681176	1.53879	0.223411	3.47992	0.671185	0.483471	0.428802	0.654249
4921529L05Rik	5.61903	4.14855	6.48672	5.85547	4.22268	3.01421	4.04064	5.97171	5.40879	5.80132	5.51529	5.77065
4921530L21Rik	0.627516	0.499954	0.575793	2.57709	1.52828	0.231563	1.30169	0.163852	0.671185	0.483471	0.428802	0.654249
4921531C22Rik	0.627516	0.654249	0.575793	5.21887	4.54647	2.47506	0.223411	1.51972	6.95721	0.483471	0.428802	0.654249
4921531P14Rik	0.627516	0	0.575793	0.06572	0.0175239	0.231563	0.223411	0.163852	0.671185	0.483471	0.428802	0.654249
4921533I20Rik	0.627516	1.52296	0.575793	0.06572	2.45518	0.231563	1.53107	3.10897	0.671185	0.483471	0.428802	0.654249
4921534H16Rik	7.70808	0.292933	0.575793	0.06572	6.80277	1.36086	6.44204	0.163852	0.671185	0.483471	1.83556	0.654249
4921536K21Rik	7.2308	6.96558	7.02645	7.49187	6.80277	7.51284	4.95453	5.81914	5.71877	6.06133	6.46706	7.12849
4921539E11Rik	0.627516	0.86523	0.575793	5.57978	1.45512	5.31645	1.79539	0.163852	0.671185	6.84359	4.61733	0.654249
4922502D21Rik	0.627516	0	0.575793	0.481072	0.223411	0.231563	0.223411	0.163852	0.671185	0.483471	0.428802	0.654249
4922502H24Rik	0.627516	0	0.575793	0.06572	0.316332	0.231563	0.223411	0.163852	0.671185	0.483471	0.428802	0.654249
4922502N22Rik	0.627516	0.06572	0.575793	0.06572	0.729703	0.231563	5.09984	0.890938	0.671185	0.483471	0.428802	0.654249
4930401C15Rik	0.627516	0.0373082	0.575793	0.06572	0.316332	0.231563	0.223411	2.15466	0.671185	0.483471	0.428802	0.654249
4930401O10Rik	0.627516	1.15738	0.575793	0.575793	1.52828	0.231563	0.223411	0.163852	0.671185	0.483471	0.428802	0.654249
4930401O12Rik	0.627516	0.292933	0.575793	0.481072	0.0175239	0.231563	0.223411	2.08586	0.671185	2.22321	0.428802	0.654249
4930402F06Rik	0.627516	1.29768	0.575793	0.06572	0.654249	0.231563	5.09984	0.163852	0.671185	0.483471	0.428802	0.654249
4930402F11Rik	0.627516	0.223411	0.575793	0.06572	0.885251	0.231563	3.81748	1.36086	0.671185	0.483471	0.428802	0.654249
4930402H24Rik	3.34297	4.8401	0.575793	2.47853	0.562848	5.39391	1.97221	2.91583	5.67698	4.55758	6.99012	0.654249
4930402K13Rik	0.627516	0.860915	0.575793	6.76027	0.860915	1.88087	0.223411	6.6315	0.671185	0.483471	2.47585	0.654249
4930404A05Rik	0.627516	0	0.575793	0.06572	0.28595	0.231563	0.223411	0.163852	0.671185	0.483471	0.428802	0.654249
4930404A10Rik	0.627516	4.962	0.575793	1.8774	0.0175239	0.231563	1.97221	0.163852	0.671185	0.483471	0.428802	0.654249
4930404H11Rik	0.627516	0	0.575793	0.481072	0.0175239	0.231563	0.223411	0.163852	6.77108	0.483471	0.428802	0.654249
4930404I05Rik	0.627516	0	0.575793	0.06572	0.510425	0.231563	3.02639	0.163852	0.671185	0.483471	0.428802	0.654249
4930404N11Rik	0.627516	0	0.575793	0.06572	0.625641	1.53879	0.223411	0.163852	0.671185	0.483471	0.428802	0.654249
4930405A10Rik	0.627516	0	0.575793	0.06572	0.481072	0.231563	2.45518	0.163852	0.671185	2.49848	1.83556	0.654249
4930405A21Rik	0.627516	0.463577	0.575793	0.06572	1.78461	0.231563	0.223411	0.163852	0.671185	4.64574	0.428802	0.654249
4930405D11Rik	0.627516	0	0.575793	0.06572	1.90196	0.231563	0.223411	4.23919	0.671185	0.483471	0.428802	0.654249
4930405J17Rik	0.627516	0	0.575793	0.06572	0.625641	0.231563	0.223411	0.163852	0.671185	0.483471	0.428802	0.654249
4930405L22Rik	0.627516	0.510425	0.575793	0.06572	0.0175239	0.231563	1.97221	0.163852	0.671185	0.483471	1.83556	0.654249
4930407I10Rik	8.0828	6.01507	3.03009	6.35097	6.08011	3.59038	5.74148	2.91583	6.7993	5.51257	0.428802	0.654249
4930412B13Rik	0.627516	2.57979	0.575793	0.481072	2.22321	5.52695	0.223411	4.69034	0.671185	0.483471	0.428802	0.654249
4930412C18Rik	0.627516	1.57942	0.575793	2.04935	0.223411	6.47238	6.93575	0.163852	0.671185	3.8228	4.61733	0.654249
4930412D23Rik	0.627516	1.39402	0.575793	0.06572	0.0175239	0.231563	0.223411	0.163852	0.671185	0.483471	0.428802	0.654249
4930412O13Rik	4.64322	0.575793	0.575793	6.64475	4.42751	0.231563	0.223411	6.19323	5.76854	0.483471	0.428802	7.57749
4930413E15Rik	0.627516	2.23298	0.575793	1.56612	0.316332	1.78092	1.30169	1.83717	0.671185	2.22321	0.428802	0.654249
4930413F20Rik	5.52382	1.78878	0.575793	0.06572	0.681176	0.231563	0.223411	0.995366	0.671185	2.22321	0.428802	0.654249
4930413G21Rik	0.627516	0	0.575793	0.745099	1.68103	1.53879	0.223411	2.08586	0.671185	3.8228	0.428802	0.654249
4930413M19Rik	0.627516	0	0.575793	0.06572	0.681176	0.231563	1.53107	3.10897	0.671185	0.483471	0.428802	7.66978
4930414L22Rik	6.56985	0	0.575793	2.04935	0.481072	0.231563	7.04998	0.163852	0.671185	0.483471	0.428802	0.654249
4930414N06Rik	0.627516	0	0.575793	0.6729	1.30169	0.231563	0.223411	0.163852	0.671185	0.483471	0.428802	0.654249
4930415F15Rik	0.627516	0.677397	0.575793	0.481072	0.681176	0.231563	0.223411	0.163852	0.671185	0.483471	0.428802	0.654249
4930415L06Rik	8.01984	1.46652	0.575793	6.64475	0.0175239	0.231563	0.223411	1.56612	0.671185	3.87603	0.428802	5.27549
4930415O20Rik	0.627516	0.06572	4.62058	0.06572	0.562848	0.231563	5.86901	0.163852	0.671185	0.483471	0.428802	0.654249
4930417O13Rik	0.627516	0.108008	0.575793	1.28546	0.0175239	0.231563	0.223411	0.163852	0.671185	0.483471	0.428802	6.0808
4930417O22Rik	7.36541	7.02067	6.52207	8.2826	7.69681	7.33784	7.15585	7.76887	6.44939	6.74246	5.78516	7.47798
4930419G24Rik	0.627516	0.108008	0.575793	0.06572	0.0175239	7.76537	0.223411	0.163852	5.00803	0.483471	0.428802	0.654249
4930423M02Rik	0.627516	0	0.575793	1.33275	0.510425	0.231563	6.23481	0.163852	0.671185	0.483471	0.428802	0.654249
4930425K10Rik	0.627516	0.463577	0.575793	0.6729	0.0175239	0.231563	0.223411	0.163852	0.671185	0.483471	0.428802	0.654249
4930425O10Rik	0.627516	2.05085	0.575793	1.375	0.729703	0.231563	0.223411	4.61733	0.671185	0.483471	0.428802	0.654249
4930426D05Rik	0.627516	1.38941	0.575793	1.56612	3.84714	0.231563	0.223411	3.61846	0.671185	0.483471	5.78516	0.654249
4930426L09Rik	0.627516	0.25459	3.03009	0.860915	1.44951	5.83602	0.223411	0.890938	0.671185	0.483471	0.428802	0.654249
4930427A07Rik	6.21756	6.2305	6.04933	6.64475	1.79539	7.78853	4.23919	6.91187	6.24045	5.72286	5.47901	5.77065
4930428D18Rik	0.627516	0	0.575793	0.06572	0.750271	3.59038	0.223411	0.163852	0.671185	0.483471	0.428802	0.654249
4930428E07Rik	0.627516	0	0.575793	0.06572	0.0175239	1.53879	0.223411	0.163852	0.671185	0.483471	0.428802	0.654249
4930428G15Rik	0.627516	1.79539	0.575793	1.16486	4.95557	0.231563	7.15585	0.163852	0.671185	0.483471	0.428802	6.54718
4930428O21Rik	0.627516	0.499954	0.575793	1.375	1.44951	2.47506	0.223411	0.163852	0.671185	0.483471	2.0288	0.654249
4930429B21Rik	6.08011	1.45512	0.575793	0.860915	0.762892	0.231563	1.79539	0.163852	0.671185	2.85228	0.428802	4.14516
4930429D17Rik	0.627516	2.37573	0.575793	0.575793	0.316332	0.231563	0.223411	0.163852	0.671185	7.51562	0.428802	3.59212
4930429F11Rik	0.627516	1.3472	0.575793	0.06572	0.481072	0.231563	2.79062	1.36086	0.671185	0.483471	6.97247	0.654249
4930429F24Rik	0.627516	2.15466	0.575793	0.06572	2.48852	0.231563	0.223411	0.890938	0.671185	2.22321	2.85228	0.654249
4930430A15Rik	0.627516	1.79539	7.08257	0.896061	1.44951	5.92388	0.223411	0.163852	0.671185	0.483471	0.428802	5.73299
4930430D24Rik	0.627516	0.627516	0.575793	0.06572	0.981261	0.231563	0.223411	0.163852	0.671185	2.22321	0.428802	0.654249
4930430F08Rik	0.627516	0.499954	0.575793	0.06572	0.0175239	0.231563	0.223411	2.91583	0.671185	3.23758	0.428802	0.654249
4930430F21Rik	0.627516	0	0.575793	0.06572	0.762892	0.231563	0.223411	0.163852	0.671185	0.483471	0.428802	0.654249
4930430J02Rik	0.627516	0.564916	0.575793	0.06572	2.2592	0.231563	0.223411	0.163852	4.10858	0.483471	0.428802	0.654249
4930431F12Rik	8.27743	9.77256	9.70391	9.56292	9.31319	8.96776	9.18718	9.0158	10.793	8.31829	8.81177	9.54479
4930431P03Rik	0.627516	0.564916	0.575793	1.16486	2.05085	3.48879	3.81748	0.163852	0.671185	2.22321	1.83556	6.24638
4930432J09Rik	0.627516	1.55681	8.19682	7.21201	1.38167	4.46541	4.48565	8.12376	0.671185	0.483471	0.428802	8.33593
4930432K21Rik	0.627516	6.74901	0.575793	3.92609	0.671185	0.231563	1.53107	1.78878	4.10858	4.88951	6.02131	4.14516
4930432M17Rik	0.627516	0.0373082	0.575793	0.06572	0.750271	0.231563	0.223411	0.163852	0.671185	0.483471	2.39883	0.654249
4930433B08Rik	0.627516	0	0.575793	0.06572	0.0175239	0.231563	0.223411	0.890938	0.671185	0.483471	0.428802	0.654249
4930433I11Rik	0.627516	2.23298	0.575793	6.78978	0.930085	5.24211	5.29986	7.94995	6.24045	3.59386	0.428802	0.654249
4930433N12Rik	4.93693	5.48023	0.575793	2.92142	0.625641	5.07477	0.223411	2.08586	5.76854	0.483471	0.428802	0.654249
4930434J06Rik	0.627516	0.981261	0.575793	1.28546	0.0175239	0.231563	0.223411	0.163852	0.671185	5.58034	6.53854	0.654249
4930435E12Rik	0.627516	0.0980086	0.575793	2.39883	2.2592	4.15542	0.223411	0.995366	0.671185	0.483471	0.428802	0.654249
4930438E09Rik	0.627516	0.214665	0.575793	0.06572	0.316332	0.231563	0.223411	0.890938	0.671185	0.483471	0.428802	0.654249
4930440C22Rik	0.627516	0.773874	0.575793	1.52296	0.28595	0.231563	0.223411	0.163852	0.671185	0.483471	0.428802	0.654249
4930440I19Rik	0.627516	0	0.575793	0.06572	0.0175239	1.88087	0.223411	0.163852	0.671185	0.483471	0.428802	0.654249
4930441J16Rik	0.627516	0	0.575793	0.06572	0.0175239	0.231563	0.223411	0.163852	0.671185	0.483471	0.428802	0.654249
4930442J19Rik	7.33944	3.36729	6.4533	5.65958	5.94538	4.87083	0.223411	0.163852	0.671185	0.483471	1.83556	6.26478
4930442L01Rik	0.627516	2.15466	4.15247	1.76781	2.40168	6.14619	0.223411	7.10924	0.671185	0.483471	4.88951	0.654249
4930443O20Rik	7.25661	0	0.575793	0.06572	1.99659	0.231563	3.02639	0.163852	0.671185	0.483471	0.428802	0.654249
4930444F02Rik	0.627516	1.87663	4.39265	1.28546	6.81357	1.36086	3.81748	3.01421	0.671185	0.483471	0.428802	0.654249
4930444G20Rik	0.627516	5.82687	4.39265	4.95141	3.82365	0.231563	1.30169	0.163852	5.80822	4.69033	4.37118	0.654249
4930444M15Rik	0.627516	1.68103	0.575793	0.06572	0.510425	3.59038	0.223411	0.163852	0.671185	0.483471	0.428802	0.654249
4930444P10Rik	0.627516	0.13912	0.575793	0.06572	0.0175239	0.231563	0.223411	0.163852	0.671185	0.483471	0.428802	5.32753
4930447A16Rik	0.627516	0	0.575793	0.06572	0.0175239	0.231563	0.223411	0.163852	0.671185	6.64417	0.428802	0.654249
4930447C04Rik	0.627516	0.25459	0.575793	0.06572	0.223411	0.231563	0.223411	1.45512	0.671185	0.483471	0.428802	0.654249
4930447J18Rik	0.627516	0.163852	0.575793	0.06572	0.0175239	0.231563	0.223411	0.163852	0.671185	0.483471	0.428802	0.654249
4930447K03Rik	3.34297	0.654249	0.575793	0.06572	0.28595	0.231563	0.223411	0.163852	0.671185	0.483471	0.428802	0.654249
4930447N08Rik	0.627516	0.292933	0.575793	1.76781	0.0175239	0.231563	0.223411	2.54226	0.671185	2.85228	0.428802	0.654249
4930448C13Rik	0.627516	0.564916	0.575793	0.06572	0.28595	0.231563	0.223411	0.890938	0.671185	0.483471	0.428802	0.654249
4930448F12Rik	0.627516	1.2121	0.575793	0.06572	0.0175239	0.231563	1.53107	0.163852	0.671185	0.483471	2.54265	0.654249
4930448H16Rik	0.627516	0	0.575793	0.06572	0.0175239	0.231563	0.223411	0.890938	0.671185	6.06133	0.428802	0.654249
4930448I06Rik	0.627516	0.0373082	0.575793	0.06572	0.0175239	2.85749	6.93575	4.1715	0.671185	0.483471	0.428802	0.654249
4930448I18Rik	0.627516	0.0980086	0.575793	2.04935	0.481072	0.231563	0.223411	0.163852	0.671185	0.483471	0.428802	0.654249
4930448K20Rik	3.34297	0.906344	0.575793	0.745099	0.223411	4.54044	1.30169	1.36086	4.10858	5.53545	4.54647	6.95158
4930449E01Rik	0.627516	0	0.575793	0.06572	0.0175239	0.231563	0.223411	0.163852	0.671185	0.483471	0.428802	0.654249
4930449E18Rik	0.627516	0.108008	0.575793	0.06572	0.0175239	0.231563	0.223411	0.163852	0.671185	0.483471	0.428802	0.654249
4930449I24Rik	0.627516	0.446552	0.575793	0.06572	0.0175239	0.231563	0.223411	0.163852	0.671185	0.483471	0.428802	0.654249
4930451C15Rik	6.84474	7.7347	0.575793	4.38967	3.84714	5.07477	5.74148	0.995366	6.90532	7.56193	2.47585	0.654249
4930451G09Rik	0.627516	0.223411	4.84721	0.06572	0.0175239	0.231563	6.44204	0.163852	0.671185	6.71815	0.428802	0.654249
4930451I11Rik	0.627516	0	0.575793	0.745099	0.28595	0.231563	0.223411	0.163852	0.671185	0.483471	0.428802	0.654249
4930452A19Rik	0.627516	0.745964	0.575793	0.06572	0.0175239	0.231563	5.29986	0.163852	0.671185	0.483471	0.428802	0.654249
4930452B06Rik	0.627516	0.28595	0.575793	0.976241	1.57942	4.80131	0.223411	0.163852	0.671185	0.483471	0.428802	0.654249
4930452G13Rik	0.627516	0	0.575793	0.06572	0.0175239	0.231563	0.223411	0.163852	0.671185	0.483471	0.428802	0.654249
4930452N14Rik	3.91525	0.625636	0.575793	2.8293	1.16486	2.02228	0.223411	0.890938	0.671185	3.59386	0.428802	0.654249
4930453H23Rik	7.80354	0.0980086	0.575793	5.03292	2.37573	0.231563	2.79062	1.94767	0.671185	6.80287	4.11084	0.654249
4930453L07Rik	6.6315	0.677397	0.575793	6.22194	0.74356	1.53879	2.45518	3.03774	0.671185	0.483471	0.428802	0.654249
4930453N24Rik	6.6315	0.312534	0.575793	1.96068	0.28595	0.231563	0.223411	0.163852	5.76854	0.483471	4.8551	0.654249
4930455B14Rik	0.627516	0	5.44073	0.06572	0.0175239	0.231563	0.223411	1.76781	0.671185	0.483471	0.428802	0.654249
4930455C13Rik	0.627516	0.174539	0.575793	1.35452	0.463577	0.231563	1.30169	0.163852	0.671185	0.483471	0.428802	6.45891
4930455D15Rik	0.627516	1.36538	0.575793	3.29233	1.55681	0.231563	6.868	1.94767	0.671185	0.483471	6.0559	0.654249
4930455F16Rik	0.627516	0.214665	5.44073	0.06572	0.0175239	3.88781	0.223411	0.163852	0.671185	0.483471	5.60241	0.654249
4930455H04Rik	0.627516	0.152121	0.575793	0.745099	0.0175239	0.231563	2.79062	1.15738	0.671185	0.483471	0.428802	0.654249
4930455J16Rik	0.627516	4.04146	0.575793	2.57709	0.481072	6.51246	0.223411	0.163852	0.671185	6.62808	2.26184	0.654249
4930456L15Rik	0.627516	1.14628	5.80345	1.83556	0.750271	2.37573	0.223411	6.26916	0.671185	0.483471	0.428802	0.654249
4930459C07Rik	0.627516	0.174539	0.575793	0.745099	4.69033	1.36086	1.79539	0.163852	0.671185	0.483471	0.428802	0.654249
4930459L07Rik	0.627516	1.68103	0.575793	0.06572	0.0175239	0.231563	0.223411	0.163852	0.671185	0.483471	0.428802	0.654249
4930461G14Rik	0.627516	5.74796	0.575793	1.16486	0.671185	0.231563	0.223411	0.163852	0.671185	0.483471	0.428802	0.654249
4930463O16Rik	4.3659	0.316332	3.03009	0.481072	1.31705	2.15375	1.30169	4.11084	0.671185	2.22321	0.428802	0.654249
4930465K10Rik	8.36746	0.25459	0.575793	0.06572	0.562848	0.231563	1.30169	2.44384	0.671185	0.483471	0.428802	0.654249
4930465M20Rik	0.627516	0.13912	0.575793	5.72038	0.316332	0.231563	0.223411	0.163852	0.671185	0.483471	0.428802	0.654249
4930467D21Rik	5.33627	0.0980086	0.575793	0.06572	1.56612	0.231563	6.34726	1.53799	0.671185	0.483471	3.34709	0.654249
4930467E23Rik	0.627516	0.0980086	0.575793	0.481072	0.180843	0.231563	0.223411	0.163852	0.671185	3.34809	0.428802	0.654249
4930467K11Rik	0.627516	0	0.575793	0.06572	0.0175239	0.231563	0.223411	1.83717	0.671185	0.483471	0.428802	0.654249
4930468A15Rik	0.627516	0.463577	0.575793	1.83556	0.562848	0.231563	0.223411	0.163852	0.671185	0.483471	0.428802	0.654249
4930469G21Rik	7.02851	1.3472	6.93848	0.06572	2.45518	0.231563	3.02639	1.90291	0.671185	2.22321	3.02639	3.59212
4930470H14Rik	15.0263	14.6839	14.4845	15.6148	15.0263	15.0263	15.0263	15.6148	14.6839	14.6839	14.6839	14.6839
4930470P17Rik	0.627516	0.976241	0.575793	1.16486	0.0175239	0.231563	2.79062	3.01421	0.671185	0.483471	0.428802	0.654249
4930471C04Rik	0.627516	0	0.575793	0.06572	0.0175239	0.231563	0.223411	0.163852	0.671185	0.483471	0.428802	0.654249
4930471G03Rik	0.627516	0	0.575793	0.06572	0.28595	1.36086	1.30169	0.163852	0.671185	2.49848	0.428802	0.654249
4930471M09Rik	0.627516	0.25459	0.575793	1.01471	1.95857	4.15542	0.223411	0.163852	0.671185	0.483471	0.428802	0.654249
4930473A02Rik	0.627516	0.285953	0.575793	0.06572	0.0175239	1.36086	0.223411	0.163852	0.671185	0.483471	0.428802	0.654249
4930473O22Rik	0.627516	0.214665	4.15247	1.45512	1.04763	2.25042	0.223411	0.995366	7.5564	0.483471	4.54647	0.654249
4930474G06Rik	0.627516	1.19922	7.72431	6.42685	4.98817	0.231563	5.74148	7.4385	6.01946	0.483471	2.78384	6.97722
4930474H20Rik	0.627516	0.152121	0.575793	0.06572	0.981261	1.36086	0.223411	1.2121	4.10858	0.483471	1.83556	0.654249
4930474M22Rik	0.627516	0	0.575793	0.06572	4.08611	0.231563	0.223411	0.163852	0.671185	0.483471	3.11089	0.654249
4930474N05Rik	0.627516	0.499954	0.575793	0.06572	0.0175239	1.88087	1.30169	3.10897	0.671185	2.85228	0.428802	6.95158
4930474N09Rik	0.627516	0.510425	0.575793	1.33275	0.0175239	0.231563	0.223411	0.163852	0.671185	0.483471	1.83556	0.654249
4930478L05Rik	0.627516	0.562852	0.575793	0.06572	0.0175239	2.02228	0.223411	0.163852	0.671185	7.36168	0.428802	7.60476
4930478P22Rik	0.627516	0.752183	4.84721	0.06572	0.0175239	0.231563	0.223411	1.2121	0.671185	7.68771	6.33071	0.654249
4930479D17Rik	0.627516	0.510425	0.575793	0.06572	2.2592	0.231563	0.223411	0.163852	0.671185	0.483471	0.428802	0.654249
4930480E11Rik	0.627516	0.515324	0.575793	1.83556	0.681176	0.231563	0.223411	0.163852	0.671185	0.483471	0.428802	5.89095
4930480G23Rik	6.14549	0.515324	0.575793	4.15414	0.0175239	4.80131	0.223411	0.163852	4.10858	2.85228	0.428802	0.654249
4930480K15Rik	4.85917	2.79169	5.13137	6.22194	3.23763	6.73516	6.53675	7.49452	6.34942	6.10953	5.31645	6.26478
4930480M12Rik	0.627516	0.223411	0.575793	0.06572	0.0175239	1.36086	0.223411	0.163852	0.671185	0.483471	0.428802	0.654249
4930481A15Rik	0.627516	1.31329	0.575793	6.17557	0.463577	0.231563	6.34726	6.3159	0.671185	0.483471	0.428802	0.654249
4930482G09Rik	0.627516	0	4.84721	0.06572	0.671185	0.231563	0.223411	0.163852	0.671185	0.483471	0.428802	0.654249
4930483J18Rik	6.10647	0.0373082	3.03009	0.481072	0.316332	0.231563	3.34809	2.24753	0.671185	3.02486	0.428802	3.59212
4930483K19Rik	0.627516	0	0.575793	2.39883	0.562848	1.36086	0.223411	0.163852	0.671185	0.483471	0.428802	0.654249
4930483O08Rik	0.627516	0.745964	0.575793	1.375	0.463577	0.231563	0.223411	0.163852	0.671185	0.483471	0.428802	0.654249
4930486F22Rik	0.627516	0.0373082	0.575793	1.375	0.0175239	2.25042	0.223411	0.163852	0.671185	0.483471	0.428802	0.654249
4930486I03Rik	0.627516	0	0.575793	0.860915	0.0175239	0.231563	0.223411	0.995366	0.671185	0.483471	0.428802	0.654249
4930486L24Rik	0.627516	0	0.575793	0.481072	1.90196	1.78092	1.30169	0.163852	0.671185	0.483471	0.428802	0.654249
4930487D11Rik	0.627516	0	0.575793	0.06572	0.0175239	0.231563	0.223411	0.163852	0.671185	0.483471	0.428802	0.654249
4930487H11Rik	0.627516	0.0508627	4.98817	1.50728	0.0175239	2.21478	0.223411	0.163852	0.671185	0.483471	0.428802	0.654249
4930488B22Rik	0.627516	4.24339	0.575793	0.06572	1.79539	8.40005	1.30169	0.163852	0.671185	3.23758	0.428802	0.654249
4930488L21Rik	0.627516	0.737167	0.575793	0.976241	2.79339	0.231563	0.223411	0.163852	0.671185	0.483471	0.428802	0.654249
4930500F04Rik	0.627516	0	0.575793	0.06572	0.0175239	0.231563	0.223411	0.163852	0.671185	0.483471	0.428802	0.654249
4930500J02Rik	4.79012	1.3472	0.575793	3.0622	0.681176	1.53879	6.23481	6.52544	0.671185	0.483471	0.428802	0.654249
4930500L23Rik	0.627516	0.0980086	0.575793	0.976241	0.0175239	0.231563	1.30169	0.163852	0.671185	0.483471	0.428802	0.654249
4930502A04Rik	0.627516	0.223411	0.575793	0.06572	0.463577	5.00803	3.34809	0.163852	0.671185	0.483471	0.428802	0.654249
4930502E09Rik	0.627516	0.06572	0.575793	0.06572	0.0175239	0.231563	0.223411	0.163852	6.63492	6.34233	2.39883	0.654249
4930502E18Rik	0.627516	0	0.575793	0.860915	4.08611	0.231563	0.223411	0.163852	0.671185	0.483471	0.428802	0.654249
4930503B20Rik	0.627516	0.896699	0.575793	0.06572	0.0175239	2.37573	0.223411	0.163852	0.671185	0.483471	0.428802	0.654249
4930503E14Rik	0.627516	4.54044	5.80345	3.82462	5.58034	0.231563	1.79539	3.91525	0.671185	0.483471	7.14569	0.654249
4930503E24Rik	0.627516	0	5.86829	0.06572	0.885251	1.53879	0.223411	1.45512	0.671185	0.483471	0.428802	0.654249
4930503H13Rik	0.627516	3.48321	0.575793	2.2124	0.0175239	1.53879	0.223411	0.163852	0.671185	0.483471	0.428802	0.654249
4930503L19Rik	0.627516	0.223411	0.575793	1.52296	0.510425	1.78092	0.223411	3.23988	0.671185	0.483471	0.428802	0.654249
4930503O07Rik	0.627516	0	3.03009	0.06572	0.0175239	0.231563	0.223411	0.163852	0.671185	0.483471	0.428802	0.654249
4930504O13Rik	0.627516	2.45764	0.575793	1.45512	5.76073	0.231563	0.223411	0.163852	0.671185	0.483471	0.428802	0.654249
4930505A04Rik	5.96804	0	3.03009	0.860915	1.87663	0.231563	1.97221	4.07164	0.671185	0.483471	0.428802	0.654249
4930505G20Rik	7.88197	0.316332	3.03009	0.575793	0.0175239	0.231563	0.223411	0.163852	0.671185	0.483471	0.428802	0.654249
4930506C21Rik	0.627516	0.152121	0.575793	0.06572	0.481072	0.231563	0.223411	0.163852	5.92003	0.483471	0.428802	0.654249
4930506M07Rik	3.91525	0.976241	0.575793	1.52296	4.79012	0.231563	1.97221	1.53799	8.09744	0.483471	7.14569	0.654249
4930507D05Rik	0.627516	0.499954	0.575793	0.896061	0.0175239	2.15375	0.223411	0.163852	0.671185	0.483471	0.428802	0.654249
4930507D10Rik	0.627516	0.860915	0.575793	3.0622	0.0175239	0.231563	0.223411	0.163852	0.671185	0.483471	0.428802	0.654249
4930509E16Rik	0.627516	0.564916	3.82462	0.6729	2.84613	2.79062	6.34726	3.61846	5.25772	2.49848	2.0288	5.03292
4930509J09Rik	0.627516	5.1974	0.575793	0.6729	1.86097	0.231563	1.53107	2.44384	0.671185	0.483471	0.428802	0.654249
4930509K18Rik	0.627516	0.671185	0.575793	0.06572	0.0175239	6.35268	0.223411	0.163852	0.671185	0.483471	0.428802	0.654249
4930511A02Rik	0.627516	0.510425	0.575793	5.57978	0.0175239	2.79062	1.30169	1.78878	4.55438	0.483471	0.428802	0.654249
4930511E03Rik	0.627516	0.627516	0.575793	1.28546	5.8992	1.78092	6.6315	6.61687	0.671185	7.66137	4.73762	0.654249
4930511M06Rik	10.8326	11.7171	10.8326	11.4674	11.9281	10.0342	11.6758	11.2303	10.7298	10.8755	11.6758	10.2855
4930512B01Rik	0.627516	0	0.575793	0.745099	4.54647	0.231563	1.53107	3.97508	0.671185	0.483471	7.1993	0.654249
4930513D17Rik	0.627516	0	0.575793	0.6729	3.23763	6.19296	0.223411	1.2121	0.671185	0.483471	0.428802	3.59212
4930513N10Rik	7.63668	0.575793	0.575793	1.33275	0.0175239	0.231563	0.223411	0.163852	0.671185	6.08103	3.88499	5.14878
4930513O06Rik	0.627516	0	0.575793	0.896061	0.625641	0.231563	0.223411	0.163852	0.671185	0.483471	5.60241	0.654249
4930515B02Rik	0.627516	0	0.575793	0.06572	0.671185	6.85566	0.223411	1.45512	0.671185	0.483471	0.428802	0.654249
4930515G01Rik	0.627516	0.885251	0.575793	0.06572	2.05085	0.231563	0.223411	0.163852	0.671185	0.483471	0.428802	0.654249
4930515G16Rik	0.627516	0	0.575793	0.06572	0.0175239	0.231563	0.223411	1.31851	0.671185	0.483471	0.428802	0.654249
4930515L03Rik	0.627516	0.108008	0.575793	1.96068	0.0175239	0.231563	0.223411	0.163852	0.671185	0.483471	0.428802	0.654249
4930515L19Rik	0.627516	0	0.575793	0.06572	0.0175239	0.231563	0.223411	6.35749	0.671185	0.483471	0.428802	0.654249
4930517E11Rik	0.627516	1.0136	0.575793	1.8774	1.79539	0.231563	0.223411	0.163852	0.671185	0.483471	0.428802	0.654249
4930518P08Rik	0.627516	0.25459	0.575793	0.06572	1.55681	1.53879	1.30169	4.423	0.671185	0.483471	0.428802	0.654249
4930519D14Rik	5.27671	0.152121	0.575793	0.06572	1.16486	0.231563	0.223411	0.163852	0.671185	0.483471	0.428802	0.654249
4930519F09Rik	3.91525	8.91062	5.92388	7.91568	7.99532	3.2954	8.78296	8.45459	4.10858	4.99914	3.28974	9.10198
4930519F16Rik	0.627516	0	0.575793	0.06572	4.02212	0.231563	0.223411	0.995366	0.671185	0.483471	6.33071	0.654249
4930519F24Rik	0.627516	0	0.575793	0.06572	0.762892	0.231563	0.223411	1.87036	0.671185	0.483471	0.428802	0.654249
4930519G04Rik	0.627516	0.214665	0.575793	1.01471	0.750271	3.10781	0.223411	1.15738	0.671185	0.483471	0.428802	0.654249
4930519H02Rik	0.627516	0.124539	0.575793	0.575793	0.625641	0.231563	0.223411	0.163852	0.671185	0.483471	0.428802	0.654249
4930520O04Rik	0.627516	0.0373082	0.575793	4.73545	1.95857	3.59038	0.223411	0.163852	0.671185	0.483471	2.0288	0.654249
4930520P13Rik	0.627516	0	0.575793	0.06572	0.0175239	0.231563	0.223411	0.163852	0.671185	0.483471	0.428802	0.654249
4930521E06Rik	0.627516	0.214665	0.575793	0.06572	0.0175239	0.231563	0.223411	0.163852	0.671185	0.483471	0.428802	0.654249
4930522H14Rik	0.627516	0.896699	0.575793	0.06572	0.0175239	0.231563	0.223411	0.163852	0.671185	0.483471	0.428802	0.654249
4930522O17Rik	0.627516	0	0.575793	0.06572	0.866975	0.231563	0.223411	0.163852	0.671185	0.483471	0.428802	0.654249
4930523C07Rik	6.19358	0.463577	0.575793	1.8774	1.55681	1.36086	2.45518	6.26916	9.58142	2.85228	2.92215	0.654249
4930523O13Rik	0.627516	0.773874	0.575793	1.16486	0.896699	4.87083	0.223411	0.163852	5.95945	0.483471	0.428802	0.654249
4930524B15Rik	0.627516	1.83717	0.575793	0.06572	0.0175239	0.231563	0.223411	2.15466	0.671185	0.483471	0.428802	6.77326
4930524C18Rik	0.627516	0	0.575793	1.45512	0.0175239	0.231563	0.223411	2.8293	0.671185	0.483471	0.428802	0.654249
4930524N10Rik	0.627516	0.0980086	0.575793	0.860915	0.896699	0.231563	0.223411	0.163852	0.671185	0.483471	0.428802	0.654249
4930524O05Rik	0.627516	0.06572	0.575793	0.06572	0.510425	0.231563	0.223411	0.163852	0.671185	0.483471	0.428802	0.654249
4930524O08Rik	0.627516	1.57942	0.575793	4.50061	0.0175239	0.231563	1.30169	2.34478	4.10858	0.483471	0.428802	0.654249
4930525D18Rik	0.627516	1.39402	3.03009	0.06572	0.223411	0.231563	0.223411	7.15849	0.671185	0.483471	5.06818	0.654249
4930525G20Rik	0.627516	5.00803	6.97247	0.976241	1.56612	0.231563	5.74148	6.58018	4.10858	2.85228	0.428802	0.654249
4930525M21Rik	0.627516	1.39402	0.575793	0.06572	0.0175239	0.231563	0.223411	0.163852	0.671185	0.483471	0.428802	0.654249
4930526I15Rik	7.48453	0.312534	0.575793	5.72038	0.463577	2.85749	3.02639	0.163852	0.671185	2.22321	0.428802	0.654249
4930526L06Rik	0.627516	2.50263	0.575793	0.860915	4.9186	0.231563	0.223411	1.36086	0.671185	0.483471	4.8551	0.654249
4930527F14Rik	0.627516	0.0980086	4.84721	0.06572	1.2121	1.78092	0.223411	0.995366	0.671185	0.483471	0.428802	0.654249
4930527G23Rik	0.627516	0.231563	0.575793	0.06572	0.28595	0.231563	0.223411	0.163852	0.671185	0.483471	0.428802	0.654249
4930528A17Rik	0.627516	0	0.575793	0.06572	6.57676	0.231563	0.223411	0.890938	0.671185	0.483471	0.428802	0.654249
4930528D03Rik	5.52382	8.77815	8.45038	7.14569	8.89405	8.8258	9.02287	8.61147	9.82777	4.37118	8.29075	4.3659
4930528P14Rik	0.627516	0	0.575793	0.06572	0.0175239	1.78092	0.223411	0.995366	0.671185	0.483471	0.428802	0.654249
4930529C04Rik	5.33627	2.02699	6.09443	4.2892	6.73516	3.59038	0.223411	1.2121	5.76854	6.65792	4.37118	0.654249
4930529K09Rik	0.627516	0.677397	0.575793	1.45512	0.0175239	0.231563	0.223411	0.163852	0.671185	0.483471	0.428802	0.654249
4930529L06Rik	0.627516	0	0.575793	4.0861	0.0175239	1.78092	0.223411	0.163852	0.671185	0.483471	0.428802	0.654249
4930529M08Rik	0.627516	0.06572	0.575793	1.01471	0.223411	0.231563	7.3269	2.76386	6.3321	0.483471	0.428802	0.654249
4930532M18Rik	0.627516	0	0.575793	0.06572	2.54094	0.231563	0.223411	0.890938	0.671185	0.483471	0.428802	0.654249
4930533B01Rik	4.15306	0	0.575793	0.06572	2.69036	0.231563	0.223411	1.15738	0.671185	0.483471	5.25503	5.67394
4930533P14Rik	0.627516	0	3.82462	1.375	0.223411	0.231563	0.223411	2.8545	0.671185	0.483471	0.428802	0.654249
4930538K18Rik	0.627516	0.906344	0.575793	0.06572	0.681176	0.231563	1.97221	0.163852	0.671185	0.483471	0.428802	0.654249
4930539C22Rik	0.627516	0.0373082	0.575793	0.06572	0.0175239	0.231563	3.81748	0.163852	0.671185	0.483471	0.428802	0.654249
4930539E08Rik	3.34297	6.40175	7.63575	5.85547	5.4676	1.88087	6.34726	5.91176	7.30156	5.9144	7.08273	4.50061
4930539J05Rik	0.627516	0.0373082	0.575793	2.8293	0.0175239	0.231563	0.223411	0.163852	0.671185	6.19916	0.428802	0.654249
4930539M17Rik	0.627516	0.0980086	0.575793	1.8774	0.625641	0.231563	0.223411	0.995366	0.671185	0.483471	0.428802	0.654249
4930539N22Rik	0.627516	1.0162	0.575793	2.39883	2.37573	0.231563	0.223411	0.163852	0.671185	0.483471	0.428802	0.654249
4930540M03Rik	0.627516	0	6.88207	0.06572	0.28595	0.231563	0.223411	0.163852	0.671185	0.483471	0.428802	0.654249
4930542C21Rik	0.627516	0.174539	0.575793	1.28546	1.15738	0.231563	0.223411	1.6537	0.671185	7.22796	0.428802	0.654249
4930542D17Rik	4.85917	0.677397	0.575793	1.45512	0.28595	0.231563	0.223411	5.54822	0.671185	6.49267	0.428802	0.654249
4930543E12Rik	0.627516	0.773874	0.575793	0.860915	0.0175239	0.231563	1.53107	0.890938	0.671185	3.23758	0.428802	0.654249
4930544D05Rik	0.627516	0.06572	0.575793	0.06572	0.0175239	0.231563	0.223411	0.163852	0.671185	0.483471	0.428802	0.654249
4930544G11Rik	0.627516	5.92388	0.575793	0.06572	0.860915	0.231563	0.223411	0.890938	4.10858	0.483471	0.428802	0.654249
4930544M13Rik	0.627516	1.19922	0.575793	0.481072	0.0175239	0.231563	3.02639	0.163852	0.671185	0.483471	0.428802	6.81793
4930545E07Rik	0.627516	1.19922	0.575793	1.8774	1.04763	0.231563	0.223411	3.97508	0.671185	0.483471	0.428802	0.654249
4930545H06Rik	0.627516	0.312534	0.575793	0.06572	1.86097	0.231563	5.99463	0.163852	0.671185	0.483471	0.428802	0.654249
4930545L23Rik	0.627516	1.96793	0.575793	3.82462	6.17999	2.37573	2.23031	3.01421	5.67698	4.47934	7.58841	5.09017
4930546C10Rik	0.627516	0.174539	0.575793	1.76781	0.866975	0.231563	2.79062	5.26512	0.671185	2.22321	0.428802	0.654249
4930546K05Rik	5.57978	5.64248	6.09443	6.26916	7.85817	6.79579	6.34726	6.12502	5.5532	6.17999	3.02639	0.654249
4930547E08Rik	0.627516	0	0.575793	0.06572	0.74356	0.231563	0.223411	0.163852	5.80822	0.483471	0.428802	0.654249
4930547E14Rik	0.627516	0	0.575793	0.06572	0.0175239	0.231563	0.223411	0.163852	0.671185	0.483471	0.428802	0.654249
4930548G14Rik	0.627516	1.36538	0.575793	0.06572	0.0175239	2.37573	0.223411	0.163852	0.671185	0.483471	0.428802	0.654249
4930548H24Rik	0.627516	3.82365	0.575793	0.06572	4.02212	0.231563	4.23919	0.163852	0.671185	0.483471	0.428802	0.654249
4930548J01Rik	0.627516	0.807962	0.575793	0.06572	0.316332	0.231563	1.53107	0.163852	0.671185	0.483471	0.428802	0.654249
4930548K13Rik	0.627516	0	0.575793	0.06572	0.0175239	0.231563	0.223411	0.163852	0.671185	0.483471	0.428802	0.654249
4930549C01Rik	0.627516	0.860915	0.575793	0.06572	1.38167	0.231563	0.223411	0.163852	0.671185	0.483471	0.428802	0.654249
4930549G23Rik	0.627516	1.14628	0.575793	0.481072	0.0175239	0.231563	0.223411	0.163852	0.671185	0.483471	0.428802	0.654249
4930550C14Rik	0.627516	1.01015	0.575793	1.52296	0.0175239	0.231563	0.223411	6.07448	0.671185	0.483471	6.35371	0.654249
4930550L24Rik	0.627516	0.174539	0.575793	1.45512	4.98817	0.231563	0.223411	0.163852	0.671185	0.483471	0.428802	0.654249
4930552N02Rik	0.627516	1.54459	0.575793	0.860915	0.762892	6.54759	0.223411	4.312	6.75002	0.483471	0.428802	3.59212
4930552P12Rik	6.49542	1.45512	0.575793	3.0622	1.36301	0.231563	0.223411	0.163852	0.671185	0.483471	0.428802	0.654249
4930553E22Rik	0.627516	1.86932	0.575793	0.06572	0.0175239	0.231563	0.223411	0.163852	0.671185	0.483471	0.428802	0.654249
4930554C24Rik	0.627516	0	0.575793	0.06572	2.2592	3.2954	0.223411	1.76781	0.671185	0.483471	0.428802	0.654249
4930555B11Rik	0.627516	0.677397	0.575793	1.8774	4.79012	3.88781	0.223411	7.18973	0.671185	0.483471	0.428802	4.50061
4930555G01Rik	0.627516	7.43139	7.25461	6.50952	8.06049	7.40749	4.04064	7.20157	0.671185	7.20452	5.71512	7.40461
4930556C24Rik	0.627516	0.231563	0.575793	1.96068	0.0175239	0.231563	1.97221	0.163852	0.671185	0.483471	2.47585	0.654249
4930556G01Rik	0.627516	0	0.575793	0.575793	0.0175239	0.231563	0.223411	0.163852	4.55438	0.483471	0.428802	0.654249
4930556J02Rik	0.627516	0.0373082	0.575793	0.6729	0.671185	0.231563	3.02639	5.54822	0.671185	0.483471	0.428802	0.654249
4930556M19Rik	6.64662	6.21266	8.16904	7.06232	7.57526	4.67985	3.81748	8.43386	9.05405	6.99173	8.36838	6.0808
4930556N09Rik	0.627516	0.28595	0.575793	0.06572	0.0175239	6.58966	0.223411	0.163852	0.671185	0.483471	0.428802	0.654249
4930557A04Rik	0.627516	0	0.575793	0.06572	0.0175239	0.231563	0.223411	0.163852	0.671185	0.483471	0.428802	0.654249
4930557J02Rik	0.627516	0.131658	0.575793	0.06572	0.0175239	0.231563	0.223411	0.890938	0.671185	0.483471	0.428802	0.654249
4930558C23Rik	5.7753	2.34396	0.575793	0.06572	0.0175239	5.00803	0.223411	2.15466	0.671185	0.483471	0.428802	0.654249
4930558G05Rik	0.627516	0	0.575793	0.6729	1.19922	0.231563	0.223411	2.47585	0.671185	0.483471	0.428802	0.654249
4930558J18Rik	0.627516	5.64248	0.575793	2.2124	0.74356	0.231563	5.09984	3.91525	5.49267	0.483471	6.65251	0.654249
4930558K02Rik	0.627516	0.214665	0.575793	1.56612	0.625641	0.231563	1.53107	0.163852	0.671185	0.483471	4.11084	0.654249
4930562C15Rik	0.627516	0.575793	7.78553	0.06572	6.73516	2.37573	1.97221	6.44356	0.671185	0.483471	0.428802	0.654249
4930562F07Rik	0.627516	0.773874	0.575793	0.06572	1.19922	0.231563	0.223411	0.163852	0.671185	0.483471	0.428802	0.654249
4930563D23Rik	0.627516	1.01015	0.575793	0.06572	0.729703	3.59038	0.223411	0.890938	0.671185	2.22321	0.428802	0.654249
4930563E18Rik	3.34297	4.24339	4.98817	2.2592	5.08826	1.88087	4.04064	7.30572	4.55438	3.34809	3.92609	4.86308
4930563E22Rik	7.36541	6.86953	3.03009	6.35097	2.34396	3.10781	4.73745	3.10897	5.67698	4.13652	2.85228	7.20338
4930563F08Rik	0.627516	0.28595	0.575793	0.06572	0.0175239	1.53879	0.223411	0.163852	0.671185	0.483471	0.428802	0.654249
4930563M20Rik	0.627516	0.890938	0.575793	2.8293	0.0175239	0.231563	0.223411	0.163852	0.671185	7.16008	0.428802	0.654249
4930564B18Rik	0.627516	0.25459	0.575793	0.06572	0.0175239	2.47506	0.223411	0.163852	0.671185	6.86822	0.428802	0.654249
4930564C03Rik	0.627516	0.896699	3.52455	0.481072	0.0175239	0.231563	0.223411	0.163852	0.671185	0.483471	0.428802	5.3528
4930564D02Rik	0.627516	0	0.575793	0.06572	0.0175239	0.231563	0.223411	0.995366	0.671185	0.483471	0.428802	0.654249
4930565D16Rik	0.627516	0	0.575793	1.375	2.84613	1.36086	1.30169	0.163852	0.671185	0.483471	0.428802	6.69703
4930565N06Rik	5.80371	7.23886	5.44073	7.5693	5.4316	4.10902	4.48565	7.42095	6.76027	4.61733	7.68757	7.40461
4930567H12Rik	0.627516	0.625636	0.575793	0.860915	1.53799	0.231563	0.223411	0.163852	0.671185	0.483471	0.428802	0.654249
4930567H17Rik	0.627516	5.03292	0.575793	2.2592	0.316332	0.231563	0.223411	1.2121	0.671185	0.483471	1.83556	0.654249
4930567J20Rik	0.627516	0.06572	0.575793	0.06572	4.95557	0.231563	0.223411	0.163852	0.671185	0.483471	0.428802	0.654249
4930567K20Rik	0.627516	0.930085	0.575793	0.06572	6.6315	0.231563	1.30169	1.83717	0.671185	0.483471	0.428802	0.654249
4930568D16Rik	0.627516	0.205233	0.575793	1.45512	0.0175239	5.14878	0.223411	5.26512	0.671185	0.483471	0.428802	0.654249
4930568E12Rik	0.627516	0	0.575793	0.06572	0.223411	0.231563	0.223411	0.163852	0.671185	2.49848	0.428802	0.654249
4930568G15Rik	0.627516	0.499954	0.575793	0.745099	0.0175239	0.231563	0.223411	0.163852	0.671185	0.483471	0.428802	0.654249
4930570G19Rik	6.40827	0.86523	6.65251	3.29233	4.1242	3.97722	1.30169	6.61687	6.11663	0.483471	2.85228	0.654249
4930571K23Rik	0.627516	6.14808	0.575793	3.59038	0.223411	0.231563	6.44204	0.163852	0.671185	0.483471	6.26916	0.654249
4930571O06Rik	0.627516	0.0980086	0.575793	4.2892	0.223411	0.231563	0.223411	0.995366	0.671185	2.49848	0.428802	3.59212
4930572K03Rik	0.627516	0.174539	7.97404	0.481072	5.39678	4.26548	0.223411	0.163852	0.671185	0.483471	4.80365	0.654249
4930572O03Rik	0.627516	0	0.575793	3.59038	0.0175239	0.231563	2.45518	1.15738	0.671185	0.483471	0.428802	0.654249
4930572O13Rik	0.627516	0.446552	0.575793	0.06572	0.463577	0.231563	0.223411	0.163852	0.671185	0.483471	0.428802	0.654249
4930577N17Rik	0.627516	0.0373082	0.575793	0.06572	0.0175239	0.231563	2.45518	0.163852	0.671185	0.483471	0.428802	0.654249
4930578C19Rik	0.627516	0.163852	0.575793	0.06572	0.995366	0.231563	0.223411	2.91583	0.671185	0.483471	0.428802	0.654249
4930578E11Rik	5.14958	7.02067	3.82462	5.91582	6.74598	4.95453	5.09984	4.14603	4.10858	3.50783	7.24767	6.3321
4930578I06Rik	0.627516	0.124539	0.575793	0.06572	0.0175239	0.231563	5.09984	0.163852	0.671185	0.483471	6.44198	0.654249
4930578M01Rik	4.15306	0.564916	0.575793	1.01471	2.05085	1.53879	2.45518	0.163852	0.671185	3.34809	2.39883	3.59212
4930578N18Rik	0.627516	0.316332	0.575793	0.06572	0.0175239	0.231563	0.223411	1.53799	6.91211	0.483471	4.11084	0.654249
4930579F01Rik	0.627516	0.214665	4.39265	0.896061	2.2592	0.231563	1.30169	0.163852	0.671185	0.483471	0.428802	0.654249
4930579G18Rik	4.15306	3.02486	3.03009	4.64742	0.896699	6.39795	6.6315	1.77137	5.49267	3.50783	3.28974	4.3659
4930579G24Rik	0.627516	3.05655	5.67302	6.57156	4.35754	2.25042	4.23919	6.85654	0.671185	3.23758	6.59922	6.01507
4930579K19Rik	0.627516	0.515324	0.575793	0.6729	3.21013	0.231563	3.34809	0.163852	0.671185	0.483471	0.428802	0.654249
4930581F22Rik	0.627516	2.05085	4.15247	5.85547	0.28595	6.35268	0.223411	4.07164	0.671185	0.483471	4.49526	0.654249
4930583K01Rik	0.627516	1.53799	0.575793	2.92142	0.0175239	0.231563	1.53107	1.45512	0.671185	0.483471	0.428802	0.654249
4930583P06Rik	0.627516	0	0.575793	0.481072	0.0175239	0.231563	0.223411	1.36776	0.671185	0.483471	0.428802	0.654249
4930584F24Rik	0.627516	2.85228	0.575793	0.06572	0.750271	0.231563	0.223411	2.15466	0.671185	0.483471	0.428802	0.654249
4930590J08Rik	0.627516	1.2121	0.575793	0.06572	1.01471	3.48879	6.53675	7.3269	0.671185	0.483471	2.0288	0.654249
4930590L20Rik	0.627516	2.48259	0.575793	0.06572	3.91525	0.231563	1.30169	1.2121	0.671185	0.483471	0.428802	0.654249
4930591A17Rik	0.627516	1.44992	0.575793	0.481072	0.0175239	0.231563	1.97221	0.163852	0.671185	0.483471	6.53854	0.654249
4930592A05Rik	0.627516	0.667872	0.575793	1.96068	0.0175239	0.231563	0.223411	0.163852	0.671185	0.483471	5.91945	0.654249
4930592I03Rik	0.627516	0	0.575793	0.745099	0.316332	0.231563	5.09984	0.163852	0.671185	0.483471	6.0559	0.654249
4930593A02Rik	0.627516	0.13912	0.575793	0.06572	0.0175239	0.231563	0.223411	2.15466	7.11631	0.483471	0.428802	0.654249
4930593C16Rik	0.627516	0.223411	0.575793	0.06572	0.223411	0.231563	0.223411	0.163852	0.671185	0.483471	0.428802	0.654249
4930594C11Rik	0.627516	0.745964	0.575793	4.2892	1.76781	0.231563	4.23919	0.163852	6.01946	2.22321	5.78516	7.57749
4930595M18Rik	6.24203	0.25459	0.575793	1.8774	2.48852	1.36086	0.223411	7.0312	4.55438	0.483471	0.428802	0.654249
4930596D02Rik	0.627516	0.174539	0.575793	1.01471	1.19922	0.231563	1.79539	4.69034	0.671185	0.483471	0.428802	0.654249
4930596I21Rik	0.627516	1.27578	0.575793	0.06572	0.223411	0.231563	0.223411	0.890938	0.671185	0.483471	0.428802	0.654249
4930597G03Rik	3.91525	1.3472	3.03009	0.575793	0.625641	0.231563	5.47858	0.163852	0.671185	2.22321	0.428802	0.654249
4930598F16Rik	0.627516	0.108008	0.575793	0.06572	0.0175239	1.53879	0.223411	0.163852	0.671185	3.91525	0.428802	0.654249
4930599N23Rik	0.627516	0.0980086	0.575793	0.06572	0.0175239	0.231563	2.45518	0.163852	0.671185	7.44963	0.428802	0.654249
4931402G19Rik	0.627516	5.15459	3.03009	1.52296	1.68103	0.231563	6.17746	4.312	0.671185	7.3131	3.28974	5.44028
4931403E22Rik	0.627516	0.28595	0.575793	0.06572	5.82552	0.231563	0.223411	0.163852	0.671185	0.483471	0.428802	0.654249
4931403G20Rik	0.627516	1.45512	0.575793	0.6729	2.22321	7.37563	0.223411	0.163852	0.671185	7.01838	0.428802	0.654249
4931406B18Rik	9.41767	9.50492	10.2252	9.20901	9.76202	10.3434	10.1592	10.0196	10.0437	10.0342	9.84064	9.39843
4931406C07Rik	6.64662	2.48259	0.575793	2.47853	1.38167	1.88087	0.223411	0.163852	0.671185	2.44223	0.428802	4.27692
4931406H21Rik	3.34297	1.96793	7.32724	6.67551	6.51171	5.31645	4.23919	6.44356	5.40879	4.99914	2.78384	6.81793
4931406P16Rik	0.627516	0.885251	6.04933	2.04935	0.900523	0.231563	1.30169	1.2121	0.671185	2.22321	4.80365	3.59212
4931408C20Rik	0.627516	0.152121	5.44073	0.6729	1.56612	7.37563	6.44204	5.64248	0.671185	0.483471	3.57698	0.654249
4931408D14Rik	0.627516	5.55968	0.575793	2.39883	5.14519	5.14878	2.45518	4.07164	7.98876	7.48166	1.83556	7.79372
4931409K22Rik	0.627516	3.30581	0.575793	1.16486	1.53799	0.231563	4.23919	0.163852	0.671185	7.81339	2.78384	0.654249
4931412M21	3.34297	3.84714	0.575793	1.45512	5.4316	0.231563	0.223411	0.163852	0.671185	0.483471	0.428802	5.03292
4931414P19Rik	0.627516	2.05085	0.575793	0.06572	3.82365	7.49452	0.223411	1.76781	0.671185	0.483471	3.28974	0.654249
4931417E11Rik	0.627516	0.0373082	0.575793	1.45512	3.57271	0.231563	0.223411	0.163852	0.671185	0.483471	0.428802	0.654249
4931419H13Rik	0.627516	1.53799	0.575793	0.896061	0.0175239	0.231563	0.223411	0.163852	0.671185	0.483471	5.35733	0.654249
4931420L22Rik	0.627516	1.0162	3.03009	1.33275	5.8032	5.58752	4.48565	1.90291	4.10858	2.22321	4.03518	0.654249
4931423N10Rik	0.627516	1.55681	0.575793	6.53854	0.0175239	0.231563	0.223411	2.15466	6.89844	0.483471	2.92215	0.654249
4931428F04Rik	7.77618	9.79592	9.10198	9.44451	10.0819	10.2101	10.1423	10.0342	8.83968	9.95764	9.58142	9.58142
4931428L18Rik	3.34297	1.53799	3.82462	1.33275	3.97349	0.231563	6.53675	2.54226	8.51249	2.49848	6.80277	0.654249
4931429I11Rik	0.627516	1.16486	0.575793	6.53854	0.0175239	4.95453	0.223411	4.5598	0.671185	0.483471	7.34806	3.59212
4931429L15Rik	0.627516	1.44992	0.575793	0.06572	1.83717	0.231563	0.223411	0.163852	0.671185	2.22321	3.34709	0.654249
4931429P17Rik	0.627516	2.15466	7.67121	0.06572	4.35754	0.231563	3.81748	1.15738	5.33071	0.483471	6.44198	0.654249
4931430N09Rik	0.627516	0.316332	0.575793	0.524657	4.15276	0.231563	0.223411	0.163852	0.671185	7.48407	0.428802	0.654249
4931431C16Rik	6.14549	0.28595	0.575793	0.481072	1.33275	0.231563	0.223411	4.88773	0.671185	0.483471	0.428802	0.654249
4931431F19Rik	0.627516	0.510425	0.575793	0.06572	0.28595	0.231563	0.223411	2.76386	0.671185	0.483471	0.428802	0.654249
4931440F15Rik	0.627516	0.163852	0.575793	0.06572	1.79539	0.231563	0.223411	2.8293	0.671185	3.59386	5.89819	0.654249
4931440J10Rik	0.627516	0.124539	0.575793	0.06572	1.2121	0.231563	0.223411	0.163852	0.671185	0.483471	0.428802	0.654249
4931440L10Rik	0.627516	0.463577	4.15247	0.06572	6.25674	0.231563	5.99463	1.94767	6.16482	0.483471	6.91758	5.51257
4931440P22Rik	7.1868	0.06572	0.575793	0.06572	1.90196	0.231563	1.53107	0.163852	0.671185	0.483471	0.428802	0.654249
4932411E22Rik	0.627516	3.61781	4.98817	2.92142	2.05085	1.88087	1.30169	0.163852	0.671185	0.483471	3.28974	0.654249
4932411N23Rik	3.34297	7.6545	7.91872	8.33946	8.12686	7.26179	7.80755	8.20741	6.25952	6.40915	7.14569	6.3321
4932412D23Rik	7.21939	7.20123	0.575793	1.33275	1.01471	1.88087	3.81748	6.48267	8.90166	4.37118	6.29692	0.654249
4932413F04Rik	0.627516	0.575793	4.39265	0.06572	2.05085	5.47767	4.95453	0.890938	0.671185	0.483471	2.26184	0.654249
4932414J04Rik	4.51592	0.86523	0.575793	1.56612	4.64574	2.25042	0.223411	7.14588	7.77641	0.483471	0.428802	7.17245
4932414N04Rik	4.93693	0.625636	0.575793	2.04935	4.64574	4.95453	6.53675	4.93391	6.60013	2.22321	3.57698	0.654249
4932415M13Rik	0.627516	2.15466	0.575793	2.2124	4.15276	0.231563	1.30169	6.51258	0.671185	0.483471	0.428802	0.654249
4932416H05Rik	3.91525	0.25459	0.575793	1.375	0.575793	4.54044	3.22674	3.61846	5.33071	4.64574	4.03518	0.654249
4932416K20Rik	5.00803	7.96816	6.88207	7.85057	7.7548	4.67985	8.09366	8.29198	5.95945	8.09423	8.15969	6.1423
4932418E24Rik	0.627516	1.19922	0.575793	5.12886	6.74598	1.78092	0.223411	0.163852	0.671185	0.483471	0.428802	0.654249
4932429P05Rik	0.627516	0.807962	0.575793	1.28546	2.48852	0.231563	0.223411	0.163852	4.10858	0.483471	4.28996	0.654249
4932435O22Rik	0.627516	3.61781	8.14183	5.35733	0.654249	5.24211	0.223411	7.31886	0.671185	3.23758	0.428802	0.654249
4932438A13Rik	8.32872	7.87929	6.88207	6.67551	6.88652	7.51284	3.34809	4.423	0.671185	4.96225	5.56976	0.654249
4932438H23Rik	7.42675	3.30581	3.03009	1.52296	0.223411	0.231563	0.223411	7.00645	0.671185	0.483471	2.78384	0.654249
4932441J04Rik	0.627516	0.214665	0.575793	0.06572	0.0175239	0.231563	0.223411	0.163852	0.671185	0.483471	0.428802	0.654249
4932443I19Rik	0.627516	0	3.03009	0.976241	0.0175239	2.37573	0.223411	0.163852	0.671185	2.22321	0.428802	0.654249
4932702P03Rik	0.627516	0.737167	0.575793	0.06572	0.0175239	0.231563	0.223411	0.163852	0.671185	0.483471	0.428802	0.654249
4933400A11Rik	0.627516	0	0.575793	0.06572	0.0175239	0.231563	0.223411	0.163852	0.671185	0.483471	0.428802	0.654249
4933400B14Rik	0.627516	0.152121	0.575793	0.06572	1.01471	1.53879	0.223411	2.03447	0.671185	0.483471	0.428802	0.654249
4933400C23Rik	0.627516	0.0980086	0.575793	0.575793	0.316332	0.231563	2.79062	6.7363	0.671185	0.483471	0.428802	0.654249
4933400F21Rik	0.627516	0.906344	6.48672	4.8551	6.02478	3.10781	7.04998	4.1715	0.671185	6.84359	0.428802	0.654249
4933400L20Rik	0.627516	0.575793	0.575793	1.56612	0.0175239	1.78092	0.223411	4.14603	0.671185	5.49936	0.428802	0.654249
4933401B06Rik	0.627516	0.890938	0.575793	0.860915	4.22268	0.231563	0.223411	0.163852	0.671185	0.483471	0.428802	0.654249
4933401D09Rik	0.627516	3.02486	3.03009	0.860915	6.17999	4.37118	1.30169	3.91525	4.10858	3.8228	0.428802	3.59212
4933401H06Rik	0.627516	0.549147	0.575793	0.06572	0.0175239	0.231563	0.223411	0.163852	0.671185	0.483471	0.428802	0.654249
4933402C06Rik	0.627516	1.31329	0.575793	1.33275	0.0175239	0.231563	0.223411	0.890938	0.671185	0.483471	0.428802	0.654249
4933402D24Rik	0.627516	0.481072	4.98817	0.06572	1.79539	0.231563	0.223411	0.163852	4.10858	0.483471	0.428802	0.654249
4933402E13Rik	0.627516	1.27578	0.575793	4.15414	2.85746	1.53879	0.223411	1.36086	0.671185	2.49848	1.83556	3.59212
4933402J07Rik	0.627516	0.312534	0.575793	0.06572	0.0175239	0.231563	0.223411	0.163852	0.671185	0.483471	0.428802	0.654249
4933402J10Rik	0.627516	1.33292	0.575793	0.06572	6.17999	0.231563	0.223411	0.163852	0.671185	0.483471	0.428802	0.654249
4933402J15Rik	3.34297	0	0.575793	0.481072	0.510425	0.231563	0.223411	0.163852	0.671185	0.483471	0.428802	0.654249
4933402N03Rik	0.627516	0.124539	0.575793	0.976241	2.2592	3.2954	0.223411	6.61687	0.671185	0.483471	0.428802	0.654249
4933402N22Rik	0.627516	0.214665	0.575793	0.481072	0.0175239	0.231563	0.223411	0.163852	7.53821	0.483471	0.428802	0.654249
4933402P03Rik	0.627516	1.51275	0.575793	3.29233	0.0175239	3.88781	3.81748	0.163852	0.671185	3.87603	0.428802	0.654249
4933403O08Rik	0.627516	0	0.575793	2.47853	6.59922	0.231563	0.223411	1.6537	0.671185	0.483471	0.428802	0.654249
4933404G15Rik	0.627516	0.174539	0.575793	0.06572	4.69033	0.231563	0.223411	0.163852	0.671185	0.483471	0.428802	0.654249
4933404K08Rik	3.91525	6.13405	0.575793	0.06572	3.40485	3.01421	3.02639	1.15738	0.671185	0.483471	2.47585	0.654249
4933404O12Rik	3.34297	7.11012	0.575793	7.29344	7.05745	7.37563	7.83436	3.87559	7.37908	7.11631	2.78384	8.2826
4933405D12Rik	4.79012	5.26637	0.575793	2.2124	6.97795	5.00803	0.223411	7.0312	4.10858	0.483471	1.83556	0.654249
4933405E24Rik	7.01474	0.885251	0.575793	0.481072	0.0175239	1.88087	0.223411	1.83717	0.671185	0.483471	0.428802	0.654249
4933405L10Rik	0.627516	1.01015	0.575793	0.06572	0.654249	0.231563	3.34809	0.163852	0.671185	2.22321	0.428802	0.654249
4933405O20Rik	0.627516	2.45764	0.575793	0.06572	0.223411	0.231563	0.223411	6.24221	0.671185	0.483471	0.428802	0.654249
4933406C10Rik	4.3659	0.773874	6.14572	2.2124	0.625641	1.78092	0.223411	0.995366	0.671185	0.483471	0.428802	0.654249
4933406D12Rik	0.627516	0	0.575793	0.06572	0.0175239	6.10953	0.223411	0.163852	0.671185	0.483471	0.428802	0.654249
4933406F09Rik	0.627516	6.59059	0.575793	7.74804	7.96377	6.87613	1.79539	7.96773	7.09561	0.483471	8.13547	0.654249
4933406G16Rik	0.627516	0.205233	0.575793	0.976241	0.223411	0.231563	0.223411	0.163852	0.671185	0.483471	0.428802	0.654249
4933406I18Rik	0.627516	1.33181	0.575793	0.06572	0.510425	0.231563	0.223411	0.163852	5.25772	0.483471	0.428802	0.654249
4933406J08Rik	0.627516	0.499954	7.85002	0.06572	1.30169	0.231563	0.223411	0.163852	0.671185	0.483471	0.428802	0.654249
4933406J10Rik	0.627516	0	0.575793	0.06572	1.31705	0.231563	6.868	0.163852	0.671185	0.483471	0.428802	0.654249
4933406K04Rik	0.627516	0.976241	0.575793	0.06572	0.0175239	0.231563	1.30169	4.93391	0.671185	0.483471	0.428802	4.962
4933406M09Rik	0.627516	2.91583	0.575793	1.83556	1.78461	4.10902	0.223411	0.163852	0.671185	0.483471	5.91945	0.654249
4933407E24Rik	0.627516	0.981261	6.65251	1.76781	0.0175239	0.231563	1.53107	0.163852	0.671185	0.483471	2.26184	0.654249
4933407G14Rik	0.627516	1.86932	6.59139	0.06572	1.33275	0.231563	1.30169	2.76386	0.671185	0.483471	2.0288	0.654249
4933407I05Rik	0.627516	1.29768	0.575793	4.61733	0.0175239	0.231563	0.223411	0.163852	0.671185	0.483471	0.428802	0.654249
4933407K13Rik	0.627516	1.57114	0.575793	4.2892	0.976241	0.231563	8.06367	0.163852	0.671185	0.483471	0.428802	0.654249
4933407L21Rik	0.627516	1.16486	0.575793	0.06572	3.91525	0.231563	0.223411	0.163852	0.671185	0.483471	4.03518	0.654249
4933408B17Rik	0.627516	1.36538	5.92388	1.83556	0.807962	0.231563	1.97221	1.2121	0.671185	0.483471	7.77015	0.654249
4933408J17Rik	0.627516	0.163852	0.575793	1.01471	1.87663	0.231563	0.223411	0.163852	0.671185	0.483471	0.428802	0.654249
4933408N05Rik	5.66538	2.45764	4.15247	6.53854	3.21013	6.73516	1.30169	1.45512	4.10858	8.06497	6.63137	6.95158
4933409G03Rik	0.627516	0.564916	0.575793	0.6729	0.976241	0.231563	2.23031	0.163852	0.671185	0.483471	0.428802	0.654249
4933409K07Rik	0.627516	0	0.575793	0.06572	0.0175239	0.231563	0.223411	0.163852	0.671185	0.483471	0.428802	0.654249
4933411E08Rik	0.627516	1.27578	5.44073	0.575793	2.05085	1.78092	1.97221	2.08586	0.671185	6.37504	0.428802	0.654249
4933411G06Rik	0.627516	0.86523	0.575793	1.01471	1.51972	0.231563	5.29986	0.163852	0.671185	0.483471	4.80365	0.654249
4933411G11Rik	0.627516	0.174539	0.575793	1.52296	2.69036	0.231563	0.223411	5.32046	0.671185	0.483471	0.428802	0.654249
4933411K16Rik	0.627516	2.10753	0.575793	0.6729	0.28595	0.231563	0.223411	1.45512	0.671185	0.483471	0.428802	0.654249
4933411K20Rik	0.627516	0.906344	0.575793	5.03292	5.33627	3.82314	4.04064	6.26916	5.33071	0.483471	4.73762	0.654249
4933412E12Rik	0.627516	1.78878	4.15247	0.06572	2.12022	2.02228	1.30169	0.890938	0.671185	0.483471	0.428802	0.654249
4933412E24Rik	0.627516	0.316332	0.575793	0.06572	5.23359	0.231563	0.223411	3.97508	0.671185	0.483471	0.428802	0.654249
4933412O06Rik	5.08826	0.0373082	0.575793	1.28546	3.84714	0.231563	0.223411	3.2963	0.671185	0.483471	0.428802	0.654249
4933413G19Rik	0.627516	1.96793	0.575793	0.896061	2.05085	0.231563	7.1782	5.73387	0.671185	0.483471	0.428802	0.654249
4933413J09Rik	0.627516	1.55681	6.88207	4.95141	3.34503	2.79062	0.223411	1.87036	6.56251	6.70154	0.428802	0.654249
4933413L06Rik	3.34297	0.312534	7.37265	0.06572	2.05085	5.07477	0.223411	0.890938	4.10858	0.483471	3.48879	3.59212
4933415F23Rik	0.627516	1.27578	3.82462	0.745099	0.0175239	2.25042	0.223411	0.163852	0.671185	0.483471	0.428802	0.654249
4933416C03Rik	0.627516	0.163852	0.575793	6.47082	0.0175239	5.73102	0.223411	1.87036	0.671185	0.483471	0.428802	5.63109
4933416E03Rik	0.627516	0.13912	0.575793	5.85547	0.0175239	1.36086	2.45518	0.163852	0.671185	0.483471	2.0288	0.654249
4933416I08Rik	0.627516	0.0184301	0.575793	0.387657	0.180437	1.21402	0.223411	0.163852	0.671185	0.483471	1.58508	0.654249
4933416M06Rik	0.627516	1.53799	0.575793	0.06572	0.562848	0.231563	4.48565	5.71877	0.671185	0.483471	0.428802	4.50061
4933416M07Rik	0.627516	5.91723	0.575793	1.39402	0.866975	4.06109	0.223411	0.890938	0.671185	5.05975	0.428802	0.654249
4933417A18Rik	0.627516	0	0.575793	0.896061	0.0175239	0.231563	1.97221	0.163852	0.671185	0.483471	0.428802	0.654249
4933417D19Rik	0.627516	3.9267	0.575793	0.06572	0.0175239	0.231563	1.79539	3.10897	0.671185	0.483471	0.428802	0.654249
4933417E11Rik	0.627516	0.466184	0.575793	0.06572	0.0175239	3.48879	0.223411	1.36086	0.671185	0.483471	0.428802	0.654249
4933417G07Rik	0.627516	0	0.575793	0.06572	0.0175239	0.231563	0.223411	2.24753	0.671185	2.85228	0.428802	0.654249
4933417O13Rik	0.627516	0.510425	0.575793	0.06572	0.0175239	0.231563	0.223411	0.163852	0.671185	0.483471	0.428802	0.654249
4933421I07Rik	0.627516	0.625636	0.575793	0.06572	0.223411	6.61909	0.223411	0.890938	0.671185	0.483471	5.23359	0.654249
4933421O10Rik	9.76202	9.04621	5.44073	9.18012	9.09207	9.76202	9.29261	8.26528	7.12001	8.38255	8.85362	7.63981
4933422A05Rik	0.627516	0	0.575793	0.06572	1.56612	0.231563	3.81748	0.163852	0.671185	0.483471	0.428802	0.654249
4933422H20Rik	0.627516	0.0980086	0.575793	3.0622	0.885251	7.35706	0.223411	0.890938	0.671185	0.483471	0.428802	0.654249
4933424G05Rik	0.627516	1.36538	4.28996	3.0622	6.02478	5.07477	0.223411	3.01421	0.671185	0.483471	0.428802	0.654249
4933424G06Rik	0.627516	0	0.575793	0.06572	0.74356	0.231563	1.97221	0.163852	0.671185	0.483471	0.428802	0.654249
4933425B07Rik	7.75711	0.463577	3.82462	1.16486	1.55681	6.70584	4.04064	0.163852	0.671185	0.483471	5.27067	0.654249
4933425L06Rik	0.627516	4.54044	0.575793	2.2592	0.0175239	0.231563	4.95453	1.53799	0.671185	2.22321	0.428802	0.654249
4933426M11Rik	0.627516	4.23386	8.33293	6.06961	4.95557	1.78092	4.23919	7.15261	0.671185	3.98515	0.428802	5.03292
4933427D06Rik	3.91525	2.69211	0.575793	4.95141	2.40168	5.00803	4.95453	1.36086	4.8474	0.483471	0.428802	6.6315
4933427D14Rik	0.627516	3.61781	0.575793	5.21887	2.45518	0.231563	0.223411	4.51592	0.671185	0.483471	3.11089	6.1423
4933427E11Rik	4.15306	1.79539	0.575793	0.06572	0.0175239	0.231563	0.223411	0.163852	0.671185	0.483471	0.428802	6.09797
4933427E13Rik	0.627516	0.06572	0.575793	0.481072	0.896699	0.231563	0.223411	0.163852	0.671185	0.483471	0.428802	0.654249
4933427G17Rik	0.627516	0.108008	0.575793	2.8293	0.0175239	0.231563	4.23919	0.163852	0.671185	0.483471	0.428802	0.654249
4933427I22Rik	0.627516	1.33181	0.575793	1.83556	6.8932	0.231563	3.34809	6.52544	4.55438	5.43486	0.428802	0.654249
4933428C19Rik	0.627516	0	0.575793	3.48028	0.0175239	0.231563	0.223411	0.163852	0.671185	0.483471	0.428802	0.654249
4933428G20Rik	0.627516	0.671185	0.575793	2.04935	2.85746	0.231563	1.53107	2.24753	0.671185	0.483471	7.46053	0.654249
4933429K18Rik	0.627516	0.174539	0.575793	0.6729	0.0175239	0.231563	0.223411	0.163852	0.671185	0.483471	0.428802	0.654249
4933429O19Rik	0.627516	0.214665	0.575793	1.28546	1.50044	0.231563	1.30169	0.163852	0.671185	0.483471	0.428802	6.26478
4933430H16Rik	0.627516	0.13912	0.575793	1.52296	0.0175239	0.231563	0.223411	1.39314	0.671185	0.483471	0.428802	0.654249
4933430I17Rik	0.627516	0.13912	0.575793	0.06572	3.29233	0.231563	1.30169	2.24753	0.671185	0.483471	6.74556	3.59212
4933430M04Rik	0.627516	0.108008	0.575793	1.56612	0.0175239	0.231563	0.223411	0.163852	0.671185	0.483471	0.428802	0.654249
4933430N04Rik	0.627516	0.671185	0.575793	1.375	0.0175239	0.231563	0.223411	0.163852	0.671185	0.483471	0.428802	0.654249
4933431E20Rik	8.46339	8.13732	5.98882	8.56947	8.41598	9.04621	8.72464	7.40634	5.92003	7.12497	5.27067	6.1423
4933431G14Rik	0.627516	1.91647	0.575793	2.92142	0.74356	1.36086	1.30169	0.163852	0.671185	0.483471	7.33918	4.50061
4933432G23Rik	0.627516	6.78569	0.575793	0.06572	0.976241	0.231563	4.95453	0.163852	0.671185	0.483471	0.428802	0.654249
4933432I03Rik	0.627516	0.906344	0.575793	1.16486	0.0175239	0.231563	0.223411	1.31851	0.671185	0.483471	0.428802	0.654249
4933432I09Rik	0.627516	0.745964	0.575793	2.04935	2.56321	0.231563	1.79539	0.163852	0.671185	0.483471	0.428802	0.654249
4933432K03Rik	0.627516	0.214665	0.575793	0.06572	0.0175239	0.231563	0.223411	0.163852	6.5109	0.483471	0.428802	0.654249
4933433C11Rik	0.627516	1.96793	0.575793	0.745099	0.671185	0.231563	0.223411	0.163852	4.10858	4.23919	2.39883	0.654249
4933433F19Rik	0.627516	0.06572	0.575793	0.575793	2.40168	0.231563	0.223411	0.163852	0.671185	0.483471	0.428802	0.654249
4933433G08Rik	0.627516	1.0162	0.575793	0.6729	2.54094	0.231563	0.223411	1.36086	0.671185	0.483471	0.428802	0.654249
4933433G15Rik	0.627516	0.0980086	3.03009	3.82462	0.510425	0.231563	0.223411	0.890938	7.48554	0.483471	2.0288	7.97362
4933433G19Rik	0.627516	0.625636	0.575793	0.06572	0.223411	0.231563	0.223411	0.163852	0.671185	0.483471	0.428802	0.654249
4933433H22Rik	0.627516	0.677397	0.575793	0.481072	2.84613	2.25042	1.30169	0.163852	0.671185	6.42848	0.428802	0.654249
4933434E20Rik	5.8992	6.95089	0.575793	2.2124	4.6217	5.52695	3.81748	4.69034	5.76854	4.61733	2.39883	0.654249
4933434I20Rik	0.627516	0	0.575793	4.38967	0.463577	0.231563	0.223411	0.163852	4.10858	0.483471	3.48879	0.654249
4933436E23Rik	0.627516	0.807962	0.575793	0.06572	0.0175239	2.85749	0.223411	0.163852	0.671185	0.483471	0.428802	0.654249
4933436H12Rik	0.627516	0.860915	0.575793	1.28546	1.91487	0.231563	0.223411	0.163852	0.671185	0.483471	1.83556	0.654249
4933436I01Rik	0.627516	0.446552	0.575793	5.78516	4.24018	0.231563	0.223411	6.33804	7.77125	0.483471	0.428802	0.654249
4933438B17Rik	0.627516	0.654249	0.575793	1.45512	2.12022	0.231563	0.223411	1.78878	0.671185	7.4136	0.428802	0.654249
4933438K21Rik	5.33627	8.06497	7.48499	8.74201	8.40119	7.82085	7.64075	8.21346	6.63492	8.62154	8.36838	6.61987
4933439C10Rik	0.627516	0.0373082	0.575793	0.06572	0.0175239	3.10781	0.223411	0.890938	0.671185	0.483471	4.59556	0.654249
4933439K11Rik	0.627516	0.0373082	0.575793	0.06572	0.0175239	0.231563	0.223411	0.163852	0.671185	0.483471	0.428802	0.654249
4933440J02Rik	0.627516	0.564916	3.82462	0.860915	4.8551	2.02228	1.30169	1.76781	0.671185	5.14732	0.428802	3.59212
4933440M02Rik	0.627516	0.108008	3.03009	3.29233	1.3472	5.73102	0.223411	2.44384	0.671185	0.483471	2.0288	0.654249
5031410I06Rik	5.57978	7.65922	0.575793	6.78978	5.60793	4.87083	7.40977	2.03447	7.41563	7.80347	4.80365	0.654249
5031414D18Rik	3.34297	0.145484	0.575793	0.06572	4.02212	5.92388	4.73745	6.07448	0.671185	0.483471	0.428802	0.654249
5031425E22Rik	6.76012	0.890938	6.4533	0.6729	0.0175239	0.231563	1.53107	0.163852	5.00803	0.483471	0.428802	0.654249
5031425F14Rik	0.627516	0.292933	0.575793	1.76781	0.0175239	0.231563	0.223411	0.163852	0.671185	0.483471	0.428802	7.79372
5031426D15Rik	6.08011	8.57457	7.97404	8.50098	7.56037	8.06842	8.16482	8.50457	6.70154	7.06318	8.78148	9.44999
5031434C07Rik	0.627516	1.27578	0.575793	1.54459	4.15276	7.29974	5.47858	0.163852	0.671185	7.58396	2.54265	0.654249
5031434O11Rik	0.627516	4.04146	0.575793	0.976241	0.28595	0.231563	0.223411	0.163852	0.671185	0.483471	0.428802	0.654249
5031439G07Rik	0.627516	2.2124	0.575793	0.745099	6.81357	5.47767	0.223411	0.163852	6.52031	2.49848	2.54265	0.654249
5033403H07Rik	0.627516	0	0.575793	0.06572	0.0175239	0.231563	0.223411	0.163852	0.671185	0.483471	0.428802	0.654249
5033404E19Rik	0.627516	1.14628	0.575793	0.06572	0.0175239	0.231563	1.53107	0.163852	0.671185	0.483471	0.428802	0.654249
5033406O09Rik	7.07871	1.31329	3.03009	0.481072	0.223411	0.231563	2.23031	7.15849	0.671185	0.483471	0.428802	0.654249
5133400J02Rik	0.627516	0	0.575793	1.28546	0.0175239	0.231563	0.223411	0.995366	0.671185	2.85228	0.428802	0.654249
5330411J11Rik	0.627516	0	3.03009	1.375	1.33275	0.231563	6.34726	0.163852	0.671185	0.483471	0.428802	0.654249
5330413P13Rik	5.93094	5.94538	5.25633	6.35097	2.15754	2.25042	3.81748	5.48927	8.73251	3.50783	2.92215	0.654249
5330417C22Rik	0.627516	1.55681	0.575793	0.06572	2.54094	1.53879	1.30169	0.163852	0.671185	0.483471	5.82067	0.654249
5330426P16Rik	0.627516	0.981261	4.98817	1.33275	0.0175239	0.231563	0.223411	0.163852	0.671185	0.483471	3.92609	0.654249
5330434G04Rik	5.08826	5.80133	0.575793	2.2124	6.64662	0.231563	0.223411	0.163852	4.10858	7.57323	5.8889	6.56251
5330439B14Rik	0.627516	1.15738	0.575793	0.6729	3.02486	0.231563	0.223411	0.163852	0.671185	4.11085	0.428802	0.654249
5430401F13Rik	4.79012	0.231563	0.575793	2.8293	0.0175239	0.231563	0.223411	0.163852	0.671185	0.483471	7.5032	0.654249
5430402E10Rik	0.627516	0.223411	0.575793	0.06572	0.0175239	2.47506	0.223411	0.163852	0.671185	0.483471	0.428802	0.654249
5430402O13Rik	0.627516	0.752183	0.575793	0.6729	0.0175239	0.231563	0.223411	5.04572	0.671185	0.483471	0.428802	0.654249
5430403N17Rik	0.627516	2.45764	0.575793	1.375	6.26951	3.48879	0.223411	5.88155	4.10858	0.483471	5.60241	0.654249
5430405H02Rik	0.627516	4.962	0.575793	1.83556	1.78461	1.36086	1.97221	1.45512	4.10858	2.22321	2.0288	0.654249
5430416N02Rik	0.627516	0	4.39265	0.06572	0.0175239	0.231563	4.48565	0.163852	0.671185	0.483471	0.428802	0.654249
5430416O09Rik	6.53675	6.91091	6.14572	7.9925	8.21346	7.14341	7.64075	7.45829	7.42069	5.72286	5.64248	6.99552
5430417L22Rik	0.627516	2.91583	0.575793	1.52296	2.48852	0.231563	2.23031	1.45512	0.671185	0.483471	0.428802	0.654249
5430419D17Rik	0.627516	0.25459	0.575793	1.28546	0.0175239	0.231563	0.223411	0.163852	0.671185	0.483471	2.0288	0.654249
5430421F17Rik	5.73067	5.33071	0.575793	0.06572	4.79012	7.82085	5.47858	0.890938	0.671185	0.483471	7.68757	0.654249
5430421N21Rik	0.627516	0	0.575793	0.06572	0.294165	0.231563	0.223411	1.88517	0.671185	0.483471	0.428802	0.654249
5430425K12Rik	0.627516	0.214665	0.575793	1.52296	0.28595	0.231563	0.223411	0.163852	0.671185	0.483471	0.428802	0.654249
5430427M07Rik	5.61903	0.174539	0.575793	0.575793	1.76781	0.231563	0.223411	2.47585	0.671185	0.483471	0.428802	0.654249
5430427O19Rik	0.627516	3.02486	0.575793	3.59038	6.35097	1.36086	2.23031	6.26916	5.00803	7.70783	0.428802	0.654249
5430428K19Rik	0.627516	0	0.575793	1.375	0.0175239	0.231563	0.223411	0.163852	0.671185	0.483471	0.428802	0.654249
5430434I15Rik	0.627516	0	0.575793	0.06572	0.510425	0.231563	0.223411	0.163852	0.671185	0.483471	0.428802	0.654249
5430435G22Rik	3.91525	3.84714	6.24185	0.06572	6.96579	6.54759	7.3269	1.76781	0.671185	0.483471	3.28974	0.654249
5430437J10Rik	0.627516	0.108008	0.575793	0.06572	0.866975	2.25042	0.223411	0.890938	5.00803	3.23758	1.83556	0.654249
5430440P10Rik	7.06515	8.9326	9.70391	8.33946	9.24004	9.85738	9.44451	9.38097	8.67219	8.71868	7.46053	9.03859
5530400C23Rik	6.49542	0.0373082	0.575793	0.06572	0.0175239	0.231563	0.223411	0.163852	0.671185	0.483471	0.428802	0.654249
5530401A14Rik	0.627516	3.23763	0.575793	0.481072	0.0175239	5.00803	1.30169	0.163852	6.61216	0.483471	0.428802	3.59212
5530601H04Rik	7.56037	8.03596	5.25633	6.53854	8.80576	9.79592	7.6734	8.34953	6.40677	7.09382	8.58911	8.36654
5730403I07Rik	8.01984	0.625636	3.03009	5.21887	2.45518	2.85749	3.34809	6.21502	5.25772	4.64574	6.38407	5.54902
5730405O15Rik	6.83233	0.13912	0.575793	0.06572	0.0175239	0.231563	0.223411	0.163852	5.33071	0.483471	0.428802	0.654249
5730408K05Rik	0.627516	0	0.575793	0.06572	0.762892	0.231563	0.223411	0.163852	0.671185	0.483471	0.428802	0.654249
5730409E04Rik	8.08939	8.17582	8.1069	8.60224	8.77412	8.19769	8.58004	9.00552	7.21714	8.10084	8.46225	9.5548
5730412P04Rik	0.627516	0	0.575793	0.06572	0.28595	0.231563	1.30169	0.163852	0.671185	0.483471	0.428802	0.654249
5730416F02Rik	0.627516	0	0.575793	0.06572	0.0175239	0.231563	2.45518	0.163852	0.671185	0.483471	0.428802	0.654249
5730420D15Rik	0.627516	0.06572	0.575793	3.82462	0.28595	1.36086	0.223411	1.6537	0.671185	0.483471	0.428802	0.654249
5730422E09Rik	0.627516	3.05655	0.575793	2.57709	0.481072	0.231563	0.223411	5.71877	0.671185	0.483471	6.24291	0.654249
5730435O14Rik	0.627516	0.174539	0.575793	0.06572	0.0175239	0.231563	0.223411	5.39944	0.671185	0.483471	0.428802	0.654249
5730455P16Rik	3.34297	5.64248	4.62058	5.57978	5.82552	0.231563	4.48565	1.51972	0.671185	6.94228	2.2124	3.59212
5730457N03Rik	0.627516	0.807962	3.03009	1.16486	1.19922	3.01421	1.30169	0.890938	0.671185	2.49848	1.83556	3.59212
5730460C07Rik	0.627516	4.61733	0.575793	0.06572	0.28595	6.47238	0.223411	2.44384	0.671185	6.70154	0.428802	0.654249
5730480H06Rik	6.90914	0.860915	0.575793	2.2592	0.463577	0.231563	5.47858	0.163852	0.671185	0.483471	2.92215	0.654249
5730488B01Rik	0.627516	0.28595	0.575793	1.96068	1.87663	1.36086	7.6734	3.47992	0.671185	0.483471	0.428802	0.654249
5730507C01Rik	8.73718	8.17582	7.88114	7.45829	8.26866	8.50232	8.76294	8.4142	5.85547	7.81339	8.75478	8.87359
5730508B09Rik	0.627516	0.25459	0.575793	2.2592	1.78461	0.231563	1.30169	0.163852	0.671185	0.483471	4.37118	0.654249
5730522E02Rik	0.627516	0	0.575793	0.06572	0.28595	7.89311	0.223411	0.163852	0.671185	3.91525	0.428802	0.654249
5730559C18Rik	0.627516	0.981261	0.575793	6.72986	2.05085	3.59038	1.30169	0.163852	6.34942	0.483471	6.21502	4.50061
5830403L16Rik	4.3659	3.21665	0.575793	5.85547	0.463577	1.36086	0.223411	2.24753	0.671185	4.42751	0.428802	6.6315
5830411N06Rik	0.627516	2.8293	0.575793	5.65958	6.25674	1.36086	2.79062	0.163852	0.671185	0.483471	6.46706	0.654249
5830415F09Rik	0.627516	0	0.575793	0.06572	0.0175239	0.231563	0.223411	0.163852	0.671185	0.483471	0.428802	0.654249
5830416I19Rik	7.84947	1.55681	0.575793	4.50061	6.20126	3.59038	5.47858	4.88773	5.89203	5.71178	6.53854	4.86308
5830416P10Rik	0.627516	6.42685	4.39265	4.8551	7.34969	6.10953	3.81748	0.890938	7.41563	3.59386	6.14244	0.654249
5830417I10Rik	8.16676	7.88379	8.59461	6.92928	8.34258	4.61733	5.29986	7.16774	5.49267	4.61733	5.8889	8.07801
5830418K08Rik	0.627516	7.04341	0.575793	7.4179	1.91487	6.01974	1.79539	4.14603	0.671185	0.483471	0.428802	3.98515
5830418P13Rik	0.627516	1.27578	0.575793	2.04935	1.44951	3.2954	5.09984	1.15738	0.671185	0.483471	0.428802	0.654249
5830428M24Rik	0.627516	0.108008	0.575793	0.06572	0.0175239	0.231563	1.30169	0.163852	0.671185	0.483471	0.428802	0.654249
5830432E09Rik	0.627516	1.36538	0.575793	1.56612	0.0175239	0.231563	0.223411	0.163852	0.671185	0.483471	0.428802	0.654249
5830444B04Rik	0.627516	3.36729	3.03009	5.12886	0.223411	7.04675	0.223411	6.92616	4.55438	4.42751	1.83556	6.1423
5830454E08Rik	0.627516	0.152121	5.51507	0.481072	0.0175239	0.231563	0.223411	0.163852	0.671185	0.483471	0.428802	0.654249
5830473C10Rik	0.627516	0	0.575793	1.8774	0.510425	0.231563	0.223411	0.163852	0.671185	0.483471	0.428802	0.654249
5930403L14Rik	5.27671	7.46903	7.46155	6.85144	7.63622	7.33784	7.7459	7.99332	6.77108	7.45855	8.52515	8.71736
5930412G12Rik	6.9371	0.564916	4.39265	0.06572	3.23763	1.53879	0.223411	0.163852	0.671185	2.22321	1.83556	0.654249
5930430L01Rik	6.43238	7.65185	7.00154	7.25605	6.66387	8.29534	8.09366	7.73957	5.14398	7.63386	7.27225	7.25285
5930438M14Rik	0.627516	2.37573	3.03009	0.06572	4.42751	0.231563	0.223411	5.28156	7.99545	0.483471	0.428802	0.654249
6030407O03Rik	0.627516	0.0980086	0.575793	0.06572	0.625641	4.10902	0.223411	0.163852	0.671185	0.483471	0.428802	0.654249
6030408B16Rik	4.15306	4.1242	7.44048	6.12569	3.34503	3.59038	6.6315	6.0485	4.55438	6.10953	6.41218	5.14878
6030419C18Rik	0.627516	1.51275	0.575793	5.03292	0.463577	5.73102	3.34809	0.890938	0.671185	0.483471	2.54265	0.654249
6030440G07Rik	9.71369	9.20901	8.60869	9.12168	8.70903	10.0819	9.62448	8.89993	8.5517	8.98872	9.94181	9.89715
6030443J06Rik	8.42707	7.97813	7.68771	6.90702	7.44868	7.51284	6.868	8.43827	5.80822	5.95622	9.61461	7.92146
6030458C11Rik	6.08011	0.995366	8.11862	7.23363	6.41858	3.82314	1.53107	2.39799	0.671185	7.1883	3.61781	4.14516
6030466F02Rik	0.627516	1.91027	0.575793	0.976241	0.0175239	0.231563	0.223411	0.163852	0.671185	0.483471	0.428802	0.654249
6030468B19Rik	0.627516	0	0.575793	0.06572	0.0175239	0.231563	0.223411	1.15738	0.671185	0.483471	2.0288	0.654249
6030469F06Rik	0.627516	0.28595	0.575793	0.06572	0.896699	5.7919	0.223411	0.163852	0.671185	0.483471	0.428802	0.654249
6030498E09Rik	0.627516	0.312534	0.575793	1.33275	0.807962	0.231563	0.223411	5.51486	0.671185	0.483471	0.428802	0.654249
6230400D17Rik	6.53675	0.463577	5.13137	0.976241	0.0175239	0.231563	4.48565	0.163852	0.671185	0.483471	0.428802	0.654249
6330403A02Rik	0.627516	6.95089	0.575793	5.35733	6.01359	1.88087	6.23481	4.96398	0.671185	0.483471	3.11089	5.14878
6330403K07Rik	0.627516	1.46652	0.575793	0.575793	1.19922	3.01421	0.223411	0.163852	0.671185	6.64417	0.428802	0.654249
6330407A03Rik	0.627516	0.652431	0.575793	0.06572	2.45518	0.231563	0.223411	1.6537	0.671185	0.483471	4.15247	0.654249
6330408A02Rik	0.627516	4.31199	0.575793	5.2761	1.51972	3.88781	2.23031	0.957979	0.671185	5.9764	0.428802	4.86308
6330409D20Rik	3.34297	0.28595	0.575793	4.0861	1.57114	0.231563	3.34809	1.45512	0.671185	0.483471	0.428802	0.654249
6330410L21Rik	0.627516	2.40049	0.575793	3.59038	4.47934	1.53879	5.61345	6.3159	0.671185	0.483471	5.23359	5.8624
6330415B21Rik	7.11982	6.09443	6.56251	7.52914	6.38621	5.58752	5.74148	7.17914	7.19882	6.52637	6.77367	6.49235
6330416G13Rik	0.627516	1.86932	5.13137	1.56612	0.481072	0.231563	5.47858	1.2121	0.671185	6.17999	6.56516	0.654249
6330418K02Rik	0.627516	0	0.575793	0.06572	1.36301	0.231563	0.223411	0.163852	0.671185	0.483471	0.428802	0.654249
6330419J24Rik	0.627516	3.05655	0.575793	1.52296	7.05745	2.02228	0.223411	1.45512	6.01946	0.483471	7.05772	7.25285
6330549D23Rik	3.34297	2.41335	0.575793	3.29233	0.729703	1.88087	0.223411	1.6537	0.671185	0.483471	4.8551	0.654249
6430411K18Rik	0.627516	0.1548	0.575793	0.575793	1.39402	0.231563	0.223411	0.163852	0.671185	0.483471	5.31645	6.58091
6430503K07Rik	0.627516	0	0.575793	0.06572	0.223411	0.231563	6.79066	0.163852	0.671185	0.483471	0.428802	0.654249
6430531B16Rik	0.627516	0.446552	0.575793	6.76027	0.28595	1.36086	1.97221	0.163852	0.671185	2.85228	0.428802	0.654249
6430548M08Rik	0.627516	5.69255	7.70625	3.0622	4.8551	0.231563	5.29986	1.36086	0.671185	0.483471	8.37789	0.654249
6430550D23Rik	0.627516	2.34396	0.575793	1.76781	1.87663	1.36086	6.53675	0.163852	0.671185	2.22321	1.83556	0.654249
6430562O15Rik	5.14958	0.549147	0.575793	0.06572	1.76781	0.231563	4.04064	0.163852	0.671185	0.483471	0.428802	0.654249
6430571L13Rik	0.627516	3.97756	0.575793	1.8774	0.481072	0.231563	1.30169	0.163852	0.671185	4.79049	3.57698	0.654249
6430573F11Rik	0.627516	1.3472	6.19358	0.06572	0.0175239	2.79062	0.223411	0.163852	0.671185	0.483471	5.47901	0.654249
6430584L05Rik	0.627516	5.55968	0.575793	0.745099	2.40168	1.36086	2.45518	1.51972	0.671185	5.2346	0.428802	0.654249
6430706D22Rik	0.627516	5.97178	3.55067	7.0312	7.77618	7.4136	0.223411	1.96085	10.2855	6.28091	6.12968	0.654249
6430710C18Rik	4.15306	1.87663	0.575793	0.481072	7.41147	4.46541	0.223411	0.163852	0.671185	0.483471	0.428802	0.654249
6530402F18Rik	0.627516	4.98611	0.575793	7.04315	7.06381	1.36086	0.223411	1.53799	0.671185	0.483471	2.78384	6.36209
6530411M01Rik	0.627516	0	0.575793	1.375	0.481072	0.231563	0.223411	0.163852	0.671185	4.23919	0.428802	7.34084
6720416L17Rik	7.19977	5.15459	0.575793	2.47853	0.860915	2.15375	1.53107	0.163852	0.671185	0.483471	0.428802	0.654249
6720468P15Rik	0.627516	0.677397	0.575793	0.06572	1.33275	1.53879	0.223411	0.163852	0.671185	3.02486	0.428802	0.654249
6720483E21Rik	8.68446	4.44412	6.09443	1.375	0.0175239	2.02228	1.53107	2.66619	0.671185	0.483471	0.428802	4.86308
6720489N17Rik	0.627516	0.729703	0.575793	4.2892	0.930085	2.85749	0.223411	5.58034	0.671185	7.13993	4.23386	0.654249
6820408C15Rik	0.627516	0.13912	0.575793	1.56612	0.0175239	0.231563	1.79539	1.78878	0.671185	0.483471	0.428802	0.654249
6820431F20Rik	9.83421	9.53236	9.4397	10.1423	10.3053	9.10448	10.0962	9.82777	8.37345	7.17324	9.77256	9.92121
7420426K07Rik	0.627516	0.124539	0.575793	0.481072	0.0175239	0.231563	0.223411	4.5598	5.92003	0.483471	0.428802	5.89095
7420461P10Rik	0.627516	0.627516	0.575793	0.896061	0.0175239	0.231563	0.223411	0.163852	0.671185	7.1883	0.428802	0.654249
7420700N18Rik	0.627516	0.995366	6.04933	0.575793	1.57942	0.231563	1.97221	0.163852	0.671185	0.483471	0.428802	0.654249
7420701I03Rik	0.627516	0.214665	0.575793	2.8293	0.0175239	1.36086	1.30169	0.163852	0.671185	0.483471	0.428802	0.654249
7530416G11Rik	8.03477	7.82864	8.05938	7.86008	7.74688	8.34505	7.97813	8.26866	6.57813	5.85547	5.71512	8.52515
7630403G23Rik	6.19358	1.14628	3.82462	0.06572	0.0175239	1.88087	0.223411	2.26184	0.671185	0.483471	5.11578	4.63646
8030411F24Rik	0.627516	0.28595	0.575793	0.06572	1.95857	0.231563	0.223411	0.163852	0.671185	0.483471	0.428802	0.654249
8030423F21Rik	0.627516	7.25853	6.72126	6.39133	2.15754	7.02067	5.61345	1.15738	7.86119	8.61953	6.53854	5.27549
8030423J24Rik	0.627516	0	0.575793	0.06572	0.0175239	0.231563	0.223411	0.163852	0.671185	0.483471	0.428802	0.654249
8030442B05Rik	0.627516	0.163852	0.575793	1.96068	0.807962	0.231563	1.53107	0.163852	0.671185	0.483471	0.428802	0.654249
8030443G20Rik	6.35097	0	0.575793	0.06572	0.28595	0.231563	4.48565	0.163852	0.671185	0.483471	0.428802	0.654249
8030462N17Rik	0.627516	0.745964	5.51507	0.06572	0.981261	0.231563	0.223411	4.5598	0.671185	0.483471	0.428802	0.654249
8430408G22Rik	0.627516	1.01015	0.575793	1.76781	0.223411	0.231563	0.223411	0.163852	0.671185	0.483471	0.428802	0.654249
8430419L09Rik	6.90914	6.06352	0.575793	5.35733	6.09611	0.231563	1.97221	4.1715	0.671185	4.23919	0.428802	6.50952
8430422H06Rik	0.627516	2.85228	0.575793	0.745099	4.22268	0.231563	0.223411	0.163852	6.88539	0.483471	0.428802	0.654249
8430423G03Rik	5.48408	0.976241	5.67302	0.575793	1.30169	0.231563	0.223411	0.163852	5.92003	0.483471	0.428802	0.654249
8430426J06Rik	0.627516	0.446552	0.575793	0.06572	0.625641	6.47238	1.30169	2.8545	0.671185	0.483471	0.428802	0.654249
8430427H17Rik	0.627516	6.59922	0.575793	4.8551	6.26951	2.85749	0.223411	1.78878	0.671185	5.14732	6.14244	3.59212
8430429K09Rik	0.627516	5.7919	3.82462	4.38967	1.46344	3.2954	3.34809	6.41858	0.671185	5.86358	2.08903	0.654249
8430431K14Rik	4.15306	7.5665	6.68841	5.21887	6.85498	6.06764	7.57655	5.6796	5.25772	7.04931	5.23359	4.86308
8430436N08Rik	0.627516	0	0.575793	0.06572	0.0175239	6.39795	1.79539	0.163852	0.671185	0.483471	0.428802	0.654249
8430437L04Rik	0.627516	0.564916	0.575793	0.06572	1.15738	0.231563	0.223411	1.51972	0.671185	0.483471	0.428802	0.654249
9030025P20Rik	10.8755	9.68189	9.65393	10.5291	9.69215	9.68189	10.5718	9.75055	9.21444	10.3554	9.43489	10.0688
9030204H09Rik	0.627516	0	0.575793	0.06572	0.0175239	0.231563	0.223411	0.163852	0.671185	0.483471	0.428802	0.654249
9030404E10Rik	0.627516	0.108008	0.575793	0.06572	0.0175239	2.79062	0.223411	0.163852	0.671185	0.483471	6.41218	0.654249
9030612E09Rik	0.627516	1.55681	4.62058	1.83556	1.36301	3.10781	0.223411	2.24753	0.671185	7.24767	3.57698	5.32753
9030617O03Rik	0.627516	0.466184	0.575793	3.0622	1.19922	0.231563	0.223411	1.31851	0.671185	4.96225	6.46706	5.47901
9030619P08Rik	0.627516	0.214665	0.575793	0.06572	0.0175239	0.231563	0.223411	0.163852	0.671185	0.483471	0.428802	0.654249
9030624G23Rik	7.43991	7.29344	5.59392	8.55342	7.85144	7.73711	7.10924	8.61953	8.38362	7.93345	8.71868	6.51863
9030624J02Rik	5.69954	0.152121	5.25633	3.92609	6.91653	1.88087	1.79539	7.3762	0.671185	3.8228	2.26184	4.79012
9030625G05Rik	0.627516	0.312534	0.575793	0.481072	0.28595	0.231563	0.223411	0.163852	0.671185	0.483471	0.428802	0.654249
9130008F23Rik	7.82416	0.729703	0.575793	6.06961	0.28595	1.36086	7.10924	7.4385	0.671185	0.483471	0.428802	0.654249
9130011E15Rik	0.627516	2.37573	3.03009	2.2592	1.56612	0.231563	2.79062	0.890938	0.671185	4.55758	0.428802	0.654249
9130015A21Rik	0.627516	0.0373082	0.575793	0.06572	0.575793	0.231563	0.223411	0.890938	0.671185	0.483471	0.428802	0.654249
9130015L21Rik	0.627516	0	0.575793	0.896061	0.0175239	0.231563	0.223411	0.163852	0.671185	0.483471	1.83556	0.654249
9130019O22Rik	0.627516	1.95857	0.575793	1.83556	2.12022	0.231563	0.223411	0.163852	0.671185	0.483471	4.49526	0.654249
9130019P16Rik	0.627516	0.510425	0.575793	1.52296	1.78878	0.231563	4.14091	2.8545	0.671185	0.483471	7.47596	0.654249
9130023H24Rik	3.34297	0.28595	0.575793	3.0622	0.316332	0.231563	1.53107	0.995366	4.10858	2.22321	3.11089	3.59212
9130024F11Rik	3.91525	0.752183	3.03009	3.0622	4.9186	1.36086	5.09984	5.91176	4.10858	2.49848	1.83556	5.94236
9130204L05Rik	0.627516	0	0.575793	0.06572	0.976241	6.87613	0.223411	0.163852	0.671185	0.483471	0.428802	0.654249
9130209A04Rik	0.627516	0.06572	0.575793	0.06572	0.223411	0.231563	0.223411	1.87036	4.55438	0.483471	0.428802	0.654249
9130221F21Rik	7.28343	6.76012	7.25461	5.44073	7.00645	7.87799	3.34809	6.64662	5.89203	4.61733	4.61733	7.5989
9130221H12Rik	0.627516	0.06572	0.575793	3.82462	0.0175239	0.231563	0.223411	1.31851	5.92003	0.483471	3.28974	0.654249
9130227L01Rik	0.627516	0.28595	0.575793	5.12886	0.28595	0.231563	5.47858	5.18273	0.671185	2.85228	0.428802	3.59212
9130230L23Rik	0.627516	0	0.575793	0.06572	0.510425	0.231563	4.73745	5.14253	7.33918	0.483471	0.428802	0.654249
9130401M01Rik	0.627516	0.06572	0.575793	0.06572	0.0175239	0.231563	0.223411	0.163852	0.671185	0.483471	5.91945	0.654249
9130409I23Rik	0.627516	3.61781	0.575793	0.976241	2.03226	0.231563	4.23919	0.163852	0.671185	0.483471	5.71512	0.654249
9230009I02Rik	0.627516	0.671185	0.575793	0.06572	0.681176	0.231563	0.223411	0.163852	0.671185	0.483471	0.428802	0.654249
9230102K24Rik	0.627516	1.38941	0.575793	0.06572	0.316332	0.231563	1.30169	1.51972	0.671185	0.483471	2.85228	0.654249
9230102O04Rik	0.627516	0	0.575793	0.481072	0.0175239	0.231563	0.223411	0.890938	0.671185	5.53545	0.428802	0.654249
9230104L09Rik	0.627516	0	0.575793	0.06572	0.0175239	0.231563	0.223411	2.66619	0.671185	0.483471	0.428802	0.654249
9230105E05Rik	5.33627	8.07244	7.98876	7.98095	8.53906	8.91062	8.00475	8.48648	7.56193	8.12831	7.5032	9.29261
9230110C19Rik	0.627516	0.625636	6.33612	0.06572	0.481072	0.231563	0.223411	1.51972	0.671185	0.483471	0.428802	0.654249
9230110F15Rik	0.627516	0.515324	0.575793	5.97171	0.0175239	0.231563	0.223411	1.78878	0.671185	0.483471	0.428802	0.654249
9230112D13Rik	0.627516	0.976241	0.575793	0.06572	0.654249	1.53879	1.53107	0.163852	0.671185	0.483471	0.428802	0.654249
9230112J17Rik	0.627516	0.312534	0.575793	1.01471	0.0175239	1.36086	0.223411	0.163852	0.671185	0.483471	1.83556	0.654249
9230114K14Rik	8.40233	1.76781	4.15247	2.47853	6.40384	3.01421	1.97221	1.39314	6.3321	2.85228	2.0288	4.14516
9230116L04Rik	5.8992	2.79169	0.575793	0.06572	0.223411	0.231563	5.99463	0.163852	5.67698	0.483471	2.47585	0.654249
9230116N13Rik	0.627516	0.896699	0.575793	0.06572	0.575793	0.231563	6.44204	0.163852	0.671185	0.483471	2.78384	7.63981
9330020H09Rik	0.627516	4.64322	4.15247	6.53854	4.15276	2.79062	5.29986	4.51592	7.73932	7.66137	7.22987	4.3659
9330102E08Rik	0.627516	3.9267	4.15247	1.56612	1.15738	2.25042	4.48565	2.24753	0.671185	0.483471	6.85965	0.654249
9330111N05Rik	0.627516	0.152121	6.93848	2.92142	3.29233	0.231563	0.223411	0.163852	0.671185	0.483471	0.428802	0.654249
9330117O12Rik	0.627516	0.231563	0.575793	0.06572	7.5178	0.231563	0.223411	0.163852	0.671185	0.483471	2.0288	0.654249
9330133O14Rik	4.64322	4.68078	4.39265	6.12569	4.50957	4.15542	1.53107	6.66554	5.71877	5.68889	2.54265	4.50061
9330151L19Rik	0.627516	0.108008	0.575793	0.481072	1.44951	1.36086	0.223411	1.15738	0.671185	2.85228	2.78384	0.654249
9330158H04Rik	6.24203	7.6412	7.78553	8.36972	5.31645	8.41248	7.49067	8.00185	6.63492	7.63386	7.895	7.70952
9330159F19Rik	7.09139	8.22646	7.94961	9.14072	9.20901	9.15315	8.8282	8.81369	8.57664	7.76841	7.41343	8.06908
9330159M07Rik	9.59655	7.82864	6.8131	5.97171	2.48852	8.04704	7.7459	5.18273	6.61987	4.08611	2.2124	0.654249
9330162012Rik	0.627516	0.152121	0.575793	0.860915	5.4676	0.231563	0.223411	1.31851	0.671185	0.483471	0.428802	0.654249
9330162B11Rik	0.627516	0.654249	0.575793	3.21461	1.3472	5.52695	5.09984	3.23988	0.671185	0.483471	3.02639	0.654249
9330175E14Rik	0.627516	0.549147	0.575793	0.860915	0.0175239	0.231563	0.223411	5.78461	0.671185	4.69033	0.428802	0.654249
9330175M20Rik	4.79012	6.19358	4.84721	5.51257	3.97349	7.41938	1.53107	7.65042	4.55438	5.1015	4.11084	5.63109
9330178D15Rik	0.627516	1.53799	0.575793	1.52296	4.15276	0.231563	5.99463	0.163852	0.671185	0.483471	1.83556	0.654249
9330179D12Rik	0.627516	0.564916	0.575793	0.06572	0.0175239	1.36086	0.223411	0.163852	0.671185	0.483471	0.428802	0.654249
9330182L06Rik	4.79012	1.68103	4.84721	5.65958	2.93941	0.231563	0.223411	0.163852	0.671185	0.483471	0.428802	0.654249
9330182O14Rik	0.627516	2.50263	0.575793	4.38967	0.762892	0.231563	1.79539	1.2121	0.671185	0.483471	0.428802	0.654249
9330188P03Rik	0.627516	5.15459	0.575793	1.01471	2.69036	5.31645	2.79062	7.17914	0.671185	0.483471	0.428802	0.654249
9430007A20Rik	0.627516	0.124539	0.575793	0.06572	0.562848	0.231563	0.223411	0.163852	0.671185	0.483471	2.2124	0.654249
9430008C03Rik	7.30589	7.15365	5.92388	6.76027	3.5945	8.11101	8.91467	6.35749	4.10858	4.96225	4.80365	6.24638
9430014N10Rik	0.627516	0.906344	0.575793	0.06572	0.866975	0.231563	0.223411	0.163852	0.671185	0.483471	0.428802	0.654249
9430015G10Rik	0.627516	0.575793	7.41747	0.06572	0.807962	0.231563	0.223411	1.56612	0.671185	0.483471	0.428802	0.654249
9430016H08Rik	0.627516	1.2121	0.575793	0.6729	0.0175239	0.231563	0.223411	2.26184	0.671185	0.483471	0.428802	0.654249
9430018G01Rik	4.79012	7.3329	8.16904	6.85144	8.04584	7.26179	8.14045	7.6083	6.11663	5.76073	7.80347	7.52019
9430019J16Rik	0.627516	0.510425	0.575793	0.06572	1.90196	5.68846	0.223411	0.163852	0.671185	5.14732	0.428802	0.654249
9430020K01Rik	5.98959	4.23386	0.575793	3.92609	5.48927	1.53879	2.45518	4.312	0.671185	4.96225	5.67829	6.45891
9430021M05Rik	0.627516	0.729703	0.575793	6.06961	1.30169	0.231563	0.223411	0.163852	0.671185	2.85228	0.428802	0.654249
9430037G07Rik	7.63668	2.45764	4.62058	6.78978	1.36301	3.01421	0.223411	6.83191	8.04846	6.10953	4.65133	0.654249
9430038I01Rik	4.51592	0.13912	0.575793	0.481072	1.78461	0.231563	0.223411	0.995366	0.671185	0.483471	0.428802	0.654249
9430041J12Rik	6.60465	2.03162	0.575793	3.29233	3.02486	0.231563	4.36646	0.163852	0.671185	0.483471	0.428802	0.654249
9430060I03Rik	5.23499	0.223411	0.575793	0.06572	1.30169	0.231563	0.223411	0.163852	0.671185	0.483471	4.03518	0.654249
9430069I07Rik	0.627516	0.312534	0.575793	4.73545	0.0175239	0.231563	0.223411	4.61733	0.671185	0.483471	0.428802	0.654249
9430076C15Rik	0.627516	6.19358	7.85002	6.47082	0.0175239	6.67971	1.30169	5.88155	0.671185	5.14732	0.428802	7.42829
9430083A17Rik	6.38673	5.04821	0.575793	4.61733	1.99659	7.39076	5.29986	5.18273	0.671185	0.483471	0.428802	5.37585
9430091E24Rik	5.00803	5.04821	6.14572	7.55553	4.98817	6.01974	1.79539	6.38015	5.49267	4.13652	4.11084	6.47197
9530002B09Rik	0.627516	0.976241	0.575793	0.6729	0.0175239	0.231563	0.223411	0.163852	0.671185	0.483471	0.428802	0.654249
9530003J23Rik	5.14958	0.163852	0.575793	0.6729	0.729703	1.36086	1.30169	4.14603	0.671185	2.49848	0.428802	4.14516
9530026F06Rik	6.72687	0.677397	0.575793	1.16486	0.0175239	0.231563	1.30169	0.995366	4.55438	0.483471	0.428802	0.654249
9530026P05Rik	0.627516	0.671185	0.575793	0.06572	0.995366	0.231563	0.223411	0.163852	0.671185	0.483471	0.428802	4.63646
9530027J09Rik	0.627516	2.02699	3.03009	1.96068	4.35754	5.24211	3.34809	1.2121	7.11631	0.483471	0.428802	0.654249
9530036O11Rik	3.91525	1.3472	3.82462	5.35733	6.51171	6.64662	6.23481	2.08586	5.80822	3.59386	4.8551	4.63646
9530051G07Rik	0.627516	4.50061	0.575793	0.860915	6.91653	6.19296	0.223411	0.163852	6.87604	7.55208	0.428802	5.47901
9530052E02Rik	3.34297	0.124539	0.575793	0.06572	0.860915	0.231563	0.223411	0.890938	0.671185	0.483471	0.428802	0.654249
9530053A07Rik	0.627516	3.91525	0.575793	0.481072	6.24185	4.67985	4.48565	6.7363	0.671185	6.26951	2.39883	5.51257
9530059O14Rik	0.627516	3.91525	0.575793	1.01471	5.53006	7.37563	4.73745	1.56612	0.671185	2.49848	0.428802	0.654249
9530068E07Rik	0.627516	0.231563	0.575793	0.06572	1.52828	0.231563	4.95453	0.163852	0.671185	0.483471	0.428802	0.654249
9530077C05Rik	0.627516	0.13912	0.575793	0.06572	0.223411	0.231563	0.223411	0.163852	0.671185	7.71482	0.428802	0.654249
9530080O11Rik	0.627516	0.28595	0.575793	1.28546	0.316332	0.231563	1.79539	0.163852	0.671185	0.483471	0.428802	0.654249
9530082P21Rik	0.627516	0.860915	0.575793	0.481072	0.860915	0.231563	2.23031	0.163852	0.671185	2.85228	3.34709	5.23359
9530091C08Rik	7.48453	8.92327	5.44073	8.73251	8.57871	8.43255	8.14045	7.65042	8.07244	5.8258	9.44451	8.85106
9630001P10Rik	0.627516	4.68078	0.575793	5.65958	4.95557	0.231563	1.30169	5.71877	0.671185	2.22321	5.71512	0.654249
9630013A20Rik	0.627516	0.223411	0.575793	2.2124	0.562848	0.231563	0.223411	0.163852	0.671185	0.483471	0.428802	0.654249
9630028B13Rik	0.627516	1.85749	0.575793	1.33275	5.39678	4.10902	0.223411	6.80786	0.671185	5.33237	6.83682	3.59212
9630028H03Rik	0.627516	0.625636	0.575793	4.38967	0.681176	0.231563	0.223411	2.03447	0.671185	0.483471	2.0288	0.654249
9630033F20Rik	6.59628	6.61817	0.575793	1.375	1.3472	6.01974	3.34809	2.76386	0.671185	7.48166	5.51529	5.27549
9830107B12Rik	0.627516	6.65893	0.575793	1.375	1.51972	0.231563	6.23481	1.2121	5.80822	2.22321	2.26184	0.654249
9830132P13Rik	4.85917	7.15365	7.46155	5.03292	6.40384	2.25042	4.48565	2.34478	5.25772	5.03608	8.2475	4.63646
9830147E19Rik	6.08011	6.40175	4.62058	5.72038	0.750271	1.36086	0.223411	7.15849	0.671185	0.483471	4.61733	8.1703
9830166K06Rik	0.627516	3.34503	7.98876	5.35733	2.40168	2.79062	5.86901	4.1715	6.19358	4.312	4.11084	0.654249
9930012K11Rik	0.627516	3.59038	0.575793	0.06572	1.95857	1.78092	0.223411	0.163852	0.671185	0.483471	0.428802	0.654249
9930014A18Rik	0.627516	5.69255	0.575793	6.8206	5.92134	1.88087	5.61345	2.15466	0.671185	0.483471	0.428802	0.654249
9930021J03Rik	0.627516	7.41425	0.575793	4.15414	7.72557	7.62406	7.10924	3.97508	6.08127	4.69033	0.428802	4.79012
9930104L06Rik	0.627516	1.33292	3.03009	1.33275	6.22474	1.36086	2.23031	1.53799	0.671185	0.483471	3.11089	0.654249
9930111H07Rik	11.6254	11.2303	11.9726	10.6222	11.0619	11.9726	11.5334	11.0165	11.5743	12.06	11.2303	11.9726
9930111J21Rik1	0.627516	7.78043	8.5649	7.89044	7.84898	7.93007	8.33688	8.05938	5.85547	5.38599	7.66743	3.99408
A130010J15Rik	6.24203	7.55208	6.73416	7.49187	8.45038	7.49452	8.24946	8.06974	7.14489	6.49267	7.41343	6.93228
A130077B15Rik	13.8757	14.3318	14.141	14.3318	14.4845	14.141	14.141	14.0285	14.3318	13.3509	13.8757	14.141
A1bg	0.627516	0.549147	0.575793	1.96068	4.9186	0.231563	0.223411	0.163852	0.671185	0.483471	0.428802	0.654249
A1cf	0.627516	3.36729	4.15247	3.48028	1.39402	5.64159	6.34726	1.31851	5.85547	0.483471	0.428802	0.654249
A230001M10Rik	0.627516	1.36538	0.575793	6.01909	0.762892	0.231563	1.97221	0.163852	0.671185	0.483471	4.15247	0.654249
A230009B12Rik	0.627516	0.906344	0.575793	4.50061	5.51257	0.231563	0.223411	6.19323	0.671185	0.483471	0.428802	0.654249
A230020J21Rik	5.52382	0.68833	0.575793	0.06572	0.0175239	0.231563	0.223411	0.890938	0.671185	0.483471	0.428802	0.654249
A230028O05Rik	7.3991	5.2764	7.48499	4.2892	5.94538	3.88781	2.79062	6.24221	7.47158	7.70783	7.24767	6.19108
A230046K03Rik	4.79012	1.27578	0.575793	2.2124	6.09611	2.54226	6.23481	0.163852	0.671185	0.483471	2.2124	0.654249
A230050P20Rik	5.48408	8.32447	7.28023	7.8738	8.17459	6.90504	7.89513	8.6905	6.71296	8.14764	8.59829	6.5359
A230056J06Rik	0.627516	1.14628	0.575793	5.85547	0.28595	3.82314	3.34809	0.890938	0.671185	2.49848	3.11089	0.654249
A230056P14Rik	0.627516	0.25459	0.575793	0.06572	0.481072	0.231563	0.223411	0.163852	0.671185	0.483471	0.428802	0.654249
A230057D06Rik	0.627516	0.06572	0.575793	1.83556	1.2121	0.231563	6.11825	5.58034	0.671185	0.483471	0.428802	0.654249
A230065H16Rik	0.627516	1.51275	0.575793	0.06572	0.0175239	0.231563	0.223411	1.15738	0.671185	0.483471	0.428802	0.654249
A230070E04Rik	0.627516	0.930085	0.575793	0.481072	0.0175239	0.231563	0.223411	4.312	0.671185	0.483471	4.28996	7.35515
A230072C01Rik	8.43123	8.88079	7.46155	9.36768	9.06781	7.94793	7.3269	9.01091	6.19358	8.89993	9.0158	7.19756
A230072E10Rik	0.627516	2.26184	4.39265	6.06961	7.78021	1.78092	2.23031	6.26916	5.95945	0.483471	5.27067	4.962
A230073K19Rik	0.627516	6.90269	7.13579	7.52914	1.31705	0.231563	7.04998	4.5598	0.671185	7.14957	3.61781	0.654249
A230077H06Rik	3.91525	5.00803	6.09443	6.64475	2.15754	1.88087	5.09984	4.64742	4.55438	2.22321	7.18395	6.05992
A230103J11Rik	0.627516	0.906344	5.67302	0.06572	4.56034	0.231563	1.79539	0.163852	0.671185	0.483471	5.85765	0.654249
A230108P19Rik	0.627516	3.91525	0.575793	1.375	3.84714	1.78092	0.223411	1.31851	0.671185	0.483471	0.428802	0.654249
A2m	0.627516	1.27578	0.575793	2.04935	6.72339	0.231563	0.223411	0.163852	0.671185	0.483471	0.428802	0.654249
A330009N23Rik	0.627516	1.19922	0.575793	0.06572	0.67739	7.40749	0.223411	0.890938	0.671185	0.483471	0.428802	0.654249
A330021E22Rik	0.627516	0.25459	0.575793	1.01471	0.681176	4.54044	0.223411	0.163852	0.671185	0.483471	0.428802	0.654249
A330023F24Rik	0.627516	3.48321	3.82462	0.922418	3.57271	7.29974	0.223411	5.94307	0.671185	0.483471	6.87744	4.14516
A330032B11Rik	7.11982	5.41412	4.62058	2.92142	6.56516	7.50592	6.2895	5.14878	5.6465	6.59628	2.78384	6.86011
A330033J07Rik	0.627516	1.78878	6.8131	1.28546	2.34396	0.231563	0.223411	0.163852	0.671185	0.483471	2.78384	0.654249
A330035P11Rik	5.84115	2.57979	0.575793	1.96068	0.575793	3.82314	5.74148	5.18273	0.671185	3.34809	0.428802	0.654249
A330040F15Rik	0.627516	0.0373082	0.575793	6.06961	1.44951	0.231563	0.223411	0.163852	0.671185	0.483471	0.428802	0.654249
A330041J22Rik	0.627516	0.575793	0.575793	0.06572	0.681176	2.54226	1.30169	0.163852	0.671185	0.483471	0.428802	0.654249
A330048O09Rik	3.34297	0.25459	4.15247	6.17557	2.47699	1.53879	1.53107	2.48852	5.80822	2.85228	4.23386	5.67394
A330049N07Rik	7.30589	7.89722	8.05938	7.55553	7.3141	1.78092	8.87527	7.93118	7.12595	6.67379	7.90309	7.87699
A330050F15Rik	0.627516	1.91027	0.575793	2.2592	1.15738	0.231563	1.30169	1.45512	0.671185	0.483471	6.17999	0.654249
A330069E16Rik	5.23499	0.515324	3.82462	0.860915	1.16486	1.78092	1.30169	2.03447	0.671185	0.483471	5.67829	0.654249
A330070K13Rik	0.627516	0.285951	0.575793	0.06572	0.466188	0.231563	0.223411	0.163852	0.671185	0.483471	0.428802	0.654249
A330074K22Rik	7.9119	2.85228	0.575793	1.33275	2.47699	1.53879	0.223411	4.88773	6.3321	5.85547	7.16562	6.61987
A330076C08Rik	0.627516	2.34396	8.51422	1.56612	3.21013	1.53879	4.04064	0.890938	4.10858	0.483471	1.83556	5.97013
A330076H08Rik	0.627516	0.976241	0.575793	0.896061	1.36301	0.231563	1.53107	0.163852	0.671185	0.483471	5.71512	0.654249
A330093E20Rik	0.627516	0.0373082	0.575793	4.61733	1.01471	0.231563	1.97221	4.37118	0.671185	0.483471	0.428802	0.654249
A330102I10Rik	0.627516	0.163852	0.575793	0.575793	0.0175239	2.37573	0.223411	1.31851	0.671185	0.483471	3.11089	0.654249
A3galt2	6.33638	1.57942	0.575793	4.73545	0.681176	0.231563	4.95453	0.163852	0.671185	0.483471	5.27067	0.654249
A430005L14Rik	6.74389	0.737167	0.575793	0.06572	0.223411	0.231563	1.97221	0.163852	0.671185	0.483471	0.428802	0.654249
A430033K04Rik	5.44169	6.65893	4.39265	6.53854	7.12466	7.41938	5.29986	5.09017	5.49267	5.67394	7.33512	6.34726
A430035B10Rik	0.627516	0.773874	0.575793	0.896061	2.45518	0.231563	0.223411	3.34809	0.671185	0.483471	0.428802	0.654249
A430078G23Rik	8.9326	10.6794	10.5823	10.4681	10.1799	10.0962	10.4201	10.0688	7.18008	9.94181	10.5613	8.88079
A430088P11Rik	5.00803	5.98635	7.52851	7.95353	7.04675	6.01974	6.93575	6.81574	7.70282	6.49267	5.31645	6.19108
A430089I19Rik	0.627516	0.316332	0.575793	1.01471	0.0175239	0.231563	0.223411	0.163852	0.671185	0.483471	0.428802	0.654249
A430090L17Rik	0.627516	6.34726	0.575793	7.10201	1.68103	0.231563	4.04064	7.50265	0.671185	0.483471	1.83556	0.654249
A430093F15Rik	0.627516	3.59038	0.575793	0.06572	1.01471	6.64662	0.223411	0.163852	0.671185	0.483471	0.428802	0.654249
A430105I19Rik	0.627516	5.67394	4.84721	1.45512	2.47699	3.2954	6.23481	3.58872	5.49267	5.31462	0.428802	3.59212
A430107P09Rik	9.63757	9.94181	9.33878	9.00008	10.0196	8.69491	9.23678	9.46555	8.72	8.94947	9.22007	9.37173
A4galt	0.627516	0.625636	0.575793	0.860915	1.27578	0.231563	3.81748	0.890938	5.00803	2.49848	0.428802	0.654249
A4gnt	0.627516	1.16486	0.575793	5.03292	0.729703	0.231563	4.48565	2.91583	0.671185	0.483471	3.92609	5.32753
A530006G24Rik	0.627516	0	0.575793	3.29233	0.0175239	0.231563	0.223411	0.163852	0.671185	0.483471	0.428802	0.654249
A530013C23Rik	0.627516	1.27578	4.98817	6.64475	0.562848	1.53879	5.86901	4.07164	4.55438	2.22321	1.83556	5.03292
A530016L24Rik	0.627516	5.33071	0.575793	1.8774	1.83717	1.36086	0.223411	0.163852	0.671185	6.24185	0.428802	0.654249
A530032D15Rik	6.80402	7.6412	6.59139	7.12177	6.68353	7.75613	7.53821	8.04171	5.80822	7.44963	1.83556	0.654249
A530046M15Rik	0.627516	1.29768	5.98882	6.88899	2.03226	0.231563	0.223411	0.163852	0.671185	0.483471	1.83556	0.654249
A530050N04Rik	5.7753	5.52244	7.05357	2.2124	0.981261	6.51246	4.95453	2.15466	5.61903	2.85228	2.2124	6.71177
A530053G22Rik	4.3659	1.2121	4.15247	1.28546	0.976241	1.36086	6.79066	0.163852	0.671185	0.483471	0.428802	0.654249
A530054K11Rik	6.96558	6.99588	5.44073	4.61733	2.56321	1.78092	2.79062	4.14603	4.10858	2.85228	7.80347	0.654249
A530058N18Rik	0.627516	0.729703	0.575793	0.481072	0.316332	0.231563	0.223411	2.03447	0.671185	0.483471	0.428802	0.654249
A530064D06Rik	4.15306	5.94538	3.03009	0.481072	6.09611	1.88087	0.223411	4.69034	0.671185	7.56193	0.428802	0.654249
A530065N20Rik	4.85917	2.79169	4.39265	6.67551	2.37573	3.01421	4.23919	2.54226	6.01946	5.71178	3.28974	4.63646
A530072M11Rik	8.82506	3.10781	3.03009	0.06572	2.03226	5.92388	0.223411	0.163852	0.671185	0.483471	3.82365	6.16153
A530088E08Rik	5.7753	2.91583	0.575793	0.745099	4.80365	6.64662	4.04064	5.18273	4.10858	3.34809	4.23386	3.59212
A530099J19Rik	3.34297	2.50263	5.80345	3.82462	1.90196	6.90504	1.30169	1.2121	4.10858	2.22321	4.54647	3.59212
A630001G21Rik	0.627516	1.96793	0.575793	0.06572	0.0175239	1.53879	0.223411	2.44384	0.671185	0.483471	0.428802	0.654249
A630007B06Rik	0.627516	2.47682	3.82462	2.39883	3.97349	0.231563	0.223411	0.890938	0.671185	0.483471	0.428802	0.654249
A630010A05Rik	0.627516	2.40049	0.575793	1.56612	0.860915	1.88087	0.223411	1.78878	0.671185	0.483471	2.26184	7.58675
A630012P03Rik	0.627516	1.55681	7.22987	1.83556	2.91511	0.231563	2.45518	0.163852	0.671185	0.483471	2.0288	0.654249
A630019I02Rik	0.627516	2.57979	0.575793	0.481072	3.05676	5.07477	0.223411	1.87036	5.98882	0.483471	5.56976	0.654249
A630020A06	5.61903	7.31321	3.03009	7.39076	7.95284	4.15542	7.71018	3.91525	4.8474	6.19916	4.65133	4.14516
A630023A22Rik	0.627516	0	0.575793	0.06572	0.223411	0.231563	0.223411	0.163852	0.671185	0.483471	3.34709	0.654249
A630023P12Rik	0.627516	0	0.575793	0.06572	0.0175239	0.231563	0.223411	0.163852	0.671185	0.483471	0.428802	0.654249
A630033H20Rik	0.627516	2.41335	3.03009	2.8293	2.37573	1.53879	0.223411	3.34809	4.10858	0.483471	2.39883	0.654249
A630066F11Rik	0.627516	0.0980086	0.575793	0.06572	0.0175239	0.231563	0.223411	3.34809	0.671185	0.483471	0.428802	0.654249
A630072M18Rik	8.34505	5.14398	8.51422	6.90702	7.25461	6.3159	4.48565	7.08257	0.671185	7.03101	2.54265	6.61057
A630073D07Rik	0.627516	0.885251	0.575793	0.896061	0.510425	0.231563	0.223411	0.163852	0.671185	0.483471	0.428802	0.654249
A630075F10Rik	3.34297	7.96816	7.97404	6.22194	8.02802	3.48879	6.868	7.80186	0.671185	2.22321	4.11084	7.65146
A630076J17Rik	6.45863	0	0.575793	0.06572	0.995366	0.231563	0.223411	0.163852	0.671185	4.15621	0.428802	0.654249
A630077J23Rik	0.627516	0	0.575793	1.375	0.223411	1.36086	0.223411	0.163852	0.671185	0.483471	0.428802	0.654249
A630089N07Rik	15.6148	15.6148	15.6148	15.9308	15.9308	15.9308	15.9308	15.9308	15.9308	15.0263	15.6148	15.6148
A630095E13Rik	0.627516	0	0.575793	0.06572	0.0175239	0.231563	0.223411	0.995366	0.671185	0.483471	0.428802	0.654249
A630095N17Rik	0.627516	0.896699	0.575793	0.06572	1.45512	0.231563	1.30169	0.163852	0.671185	0.483471	0.428802	0.654249
A730006G06Rik	6.77396	5.2764	5.67302	1.45512	1.87663	5.92388	4.48565	6.44356	5.14398	4.42751	3.61781	6.97722
A730008H23Rik	0.627516	0.0880163	0.575793	0.699157	0.0175239	0.231563	0.223411	0.163852	0.671185	0.483471	5.33339	3.23988
A730017C20Rik	0.627516	2.23298	0.575793	1.96068	1.2121	2.15375	1.79539	0.890938	0.671185	5.27113	5.99463	6.19108
A730017L22Rik	8.93564	10.7298	9.33878	9.95764	10.1592	9.50492	9.94181	9.73905	10.6335	9.61955	9.82777	7.35515
A730018C14Rik	0.627516	3.34503	3.82462	3.0622	3.02486	1.36086	1.79539	2.15466	4.55438	2.85228	2.2124	4.50061
A730020E08Rik	4.64322	4.09926	8.49572	3.92609	0.729703	1.78092	5.29986	0.995366	4.55438	2.49848	2.39883	0.654249
A730020M07Rik	0.627516	1.57114	0.575793	6.60657	4.80365	0.231563	1.79539	1.45512	0.671185	0.483471	0.428802	0.654249
A730036I17Rik	0.627516	0.214665	0.575793	5.35733	0.575793	4.37118	0.223411	2.21392	0.671185	7.51562	0.428802	0.654249
A730043L09Rik	0.627516	0.0373082	3.82462	3.82462	0.223411	0.231563	1.30169	0.163852	0.671185	2.49848	0.428802	0.654249
A730046J19Rik	3.34297	1.90196	0.575793	1.52296	0.750271	1.53879	4.95453	4.69034	5.14398	0.483471	3.28974	0.654249
A730056A06Rik	0.627516	0.108008	0.575793	1.01471	7.07365	0.231563	1.30169	3.58872	0.671185	0.483471	0.428802	0.654249
A730082K24Rik	0.627516	7.49824	6.19358	7.72289	2.03226	5.83602	4.48565	7.17914	0.671185	3.23758	2.2124	0.654249
A730085K08Rik	0.627516	0	0.575793	0.06572	0.896699	0.231563	0.223411	0.163852	0.671185	0.483471	0.428802	0.654249
A730090H04Rik	0.627516	0	0.575793	0.06572	4.47934	0.231563	1.30169	1.15738	0.671185	0.483471	2.0288	0.654249
A730090N16Rik	0.627516	1.46652	0.575793	0.06572	0.0175239	0.231563	1.97221	0.163852	0.671185	3.02486	0.428802	0.654249
A730098P11Rik	6.9761	5.76592	7.49499	7.43562	6.81357	6.24972	7.40977	7.6734	6.06946	6.40284	6.73657	6.99867
A830009L08Rik	7.06515	0.906344	0.575793	2.2124	0.0175239	6.14619	2.45518	0.890938	0.671185	3.50783	1.83556	3.59212
A830010M20Rik	0.627516	2.40049	0.575793	0.976241	3.5945	2.47506	2.45518	3.87559	0.671185	5.49936	7.08273	0.654249
A830018L16Rik	3.34297	7.2537	5.51507	7.59178	6.97795	4.95453	6.53675	5.09017	0.671185	2.85228	7.8225	6.42363
A830019L24Rik	0.627516	0.223411	0.575793	7.14569	0.223411	5.52695	0.223411	6.12502	0.671185	0.483471	0.428802	0.654249
A830052D11Rik	0.627516	1.95857	3.03009	1.56612	4.65636	2.15375	6.6315	1.31851	7.18996	6.84359	7.38708	3.59212
A830080D01Rik	5.14958	2.02699	0.575793	6.06961	0.729703	0.231563	0.223411	1.45512	5.61903	0.483471	0.428802	0.654249
A830082K12Rik	4.79012	7.76923	7.81179	8.2307	8.38801	3.82314	7.20057	3.23988	8.40303	7.99291	5.06818	7.95693
A830082N09Rik	5.27671	7.84359	7.68771	7.80546	7.43192	8.11101	7.49067	6.93413	6.98516	6.03663	6.41218	6.28091
A930001A20Rik	0.627516	0.86523	0.575793	0.06572	0.28595	4.61733	6.23481	0.995366	0.671185	0.483471	0.428802	0.654249
A930001C03Rik	0.627516	0	4.84721	0.06572	0.0175239	0.231563	0.223411	0.163852	0.671185	0.483471	0.428802	0.654249
A930003A15Rik	0.627516	0.174539	7.16295	0.745099	0.981261	0.231563	0.223411	0.163852	0.671185	0.483471	0.428802	0.654249
A930003O13Rik	5.33627	3.21665	5.44073	5.57978	4.02212	4.95453	6.23481	3.97508	6.05566	4.99914	6.46706	5.99075
A930004D18Rik	0.627516	1.39402	0.575793	1.56612	4.80365	1.36086	0.223411	6.01946	7.88261	2.22321	3.11089	3.59212
A930005H10Rik	0.627516	2.47682	0.575793	0.06572	0.316332	4.87083	0.223411	6.2924	0.671185	0.483471	0.428802	0.654249
A930006I01Rik	7.20882	1.57942	0.575793	0.06572	2.54094	0.231563	0.223411	0.163852	0.671185	0.483471	5.15459	0.654249
A930006K02Rik	0.627516	0	0.575793	0.06572	0.896699	0.231563	0.223411	0.163852	0.671185	0.483471	0.428802	0.654249
A930007I19Rik	0.627516	3.50651	3.03009	6.8206	6.3159	1.53879	6.44204	0.163852	0.671185	0.483471	0.428802	0.654249
A930009A15Rik	0.627516	0	0.575793	0.06572	1.51972	1.36086	0.223411	1.83717	0.671185	0.483471	0.428802	0.654249
A930011G23Rik	4.15306	2.41335	6.61987	2.04935	0.575793	8.3254	5.47858	1.78878	7.42069	3.23758	2.0288	4.86308
A930011O12Rik	6.84474	6.21266	4.62058	7.65788	4.22268	8.14926	4.04064	4.93391	6.61216	6.39133	6.99012	4.3659
A930012L18Rik	6.69416	3.73253	4.98817	2.8293	5.21887	2.54226	6.6315	4.47837	7.28746	2.85228	6.77367	4.962
A930013F10Rik	3.34297	0.28595	0.575793	1.16486	0.681176	0.231563	1.30169	0.890938	4.55438	3.34809	1.83556	0.654249
A930015D03Rik	0.627516	0.896699	0.575793	0.860915	0.316332	0.231563	0.223411	0.890938	0.671185	0.483471	0.428802	0.654249
A930016O22Rik	6.72687	4.98611	3.03009	6.78978	7.73167	6.87613	1.79539	4.61733	6.5109	4.55758	7.67512	7.07446
A930017M01Rik	3.34297	1.38941	0.575793	0.976241	3.68591	2.15375	4.23919	0.163852	5.40879	0.483471	0.428802	7.02153
A930018P22Rik	5.44169	0	5.33627	0.860915	0.625641	0.231563	0.223411	0.163852	0.671185	0.483471	0.428802	0.654249
A930019D19Rik	5.57978	0	0.575793	0.06572	0.0175239	0.231563	0.223411	0.163852	0.671185	0.483471	1.83556	0.654249
A930024E05Rik	8.11529	0	0.575793	3.0622	0.0175239	0.231563	0.223411	6.66554	0.671185	5.03608	6.51623	5.32753
A930041C12Rik	0.627516	1.19922	0.575793	5.85547	0.0175239	0.231563	0.223411	0.163852	0.671185	0.483471	0.428802	0.654249
AA387883	0.627516	1.14628	6.8131	0.06572	0.28595	1.78092	0.223411	0.163852	0.671185	6.78267	0.428802	0.654249
AA388235	4.51592	8.88428	8.85362	8.41142	9.03673	8.59713	7.04998	8.5354	7.30948	6.06133	4.80365	8.06031
AA413626	0.627516	1.68103	0.575793	0.06572	1.2121	0.231563	0.223411	0.163852	0.671185	0.483471	0.428802	0.654249
AA414768	4.3659	2.8293	4.84721	5.97171	6.61706	7.29974	3.34809	6.94953	6.3321	3.50783	4.73762	5.23359
AA415398	0.627516	0.737167	5.86829	0.06572	5.94538	0.231563	2.79062	0.163852	0.671185	0.483471	3.61781	0.654249
AA465934	3.34297	0.174539	0.575793	0.896061	0.0175239	0.231563	0.223411	0.163852	0.671185	0.483471	0.428802	0.654249
AA467197	0.627516	0.152121	0.575793	1.8774	0.0175239	0.231563	0.223411	0.163852	0.671185	0.483471	0.428802	0.654249
AA474331	0.627516	0	0.575793	0.06572	0.223411	0.231563	0.223411	0.163852	0.671185	0.483471	0.428802	0.654249
AA536875	5.84115	3.36729	7.22987	7.12177	6.78831	6.10953	5.86901	6.46281	6.81095	5.27113	4.93693	6.64532
AA543186	3.34297	0.885251	0.575793	0.481072	0.930085	0.231563	1.30169	0.163852	0.671185	2.22321	0.428802	0.654249
AA543401	0.627516	0.0980086	0.575793	0.06572	0.223411	0.231563	0.223411	0.163852	0.671185	0.483471	0.428802	0.654249
AA545190	0.627516	0	0.575793	0.06572	0.0175239	0.231563	0.223411	0.163852	0.671185	0.483471	0.428802	0.654249
AA619741	0.627516	4.50061	0.575793	6.70154	1.99659	2.47506	1.97221	6.21502	0.671185	5.47695	5.8889	0.654249
AA792892	0.627516	1.27578	0.575793	6.35097	1.99659	3.01421	0.223411	5.35673	6.34942	0.483471	4.49526	0.654249
AA986860	0.627516	1.55681	0.575793	6.22194	1.39402	2.85749	3.81748	1.2121	0.671185	3.59386	7.77015	6.89283
AA987161	7.07871	0.654249	6.14572	6.53854	3.05676	4.46541	1.53107	0.163852	0.671185	0.483471	6.80277	0.654249
AB041803	0.627516	0.995366	0.575793	0.06572	1.50044	3.82314	0.223411	0.163852	0.671185	2.22321	0.428802	0.654249
AB124611	0.627516	1.3472	0.575793	0.06572	0.625641	0.231563	0.223411	1.97228	0.671185	0.483471	0.428802	5.54902
AF067061	0.627516	0.0980086	3.03009	0.06572	0.0175239	0.231563	0.223411	0.163852	0.671185	0.483471	6.77367	0.654249
AF067063	0.627516	0.752183	0.575793	0.06572	0.0175239	0.231563	0.223411	1.2121	0.671185	0.483471	2.54265	0.654249
AF251705	0.627516	0.466184	0.575793	0.06572	0.0175239	0.231563	0.223411	0.163852	0.671185	0.483471	0.428802	0.654249
AF357355	0.627516	0	0.575793	0.06572	0.0175239	0.231563	0.223411	0.163852	0.671185	0.483471	0.428802	6.58091
AF357399	0.627516	0	0.575793	0.06572	2.23298	0.231563	0.223411	0.163852	0.671185	0.483471	0.428802	0.654249
AF366264	0.627516	6.49311	5.74148	3.82462	1.01471	6.98021	5.99463	8.16848	7.05477	5.43486	8.23785	4.14516
AF529169	0.627516	0.231563	0.575793	4.50061	0.0175239	0.231563	1.30169	0.163852	0.671185	0.483471	4.65133	0.654249
AI115009	0.627516	4.1242	0.575793	1.8774	0.0175239	0.231563	1.30169	0.163852	0.671185	0.483471	1.83556	0.654249
AI118078	0.627516	1.86932	0.575793	1.45512	3.97349	0.231563	3.34809	0.163852	0.671185	0.483471	0.428802	0.654249
AI182371	8.3724	4.64322	4.62058	5.44073	4.47934	1.88087	7.15585	2.15466	7.80354	3.50783	4.61733	5.27549
AI197445	5.23499	6.88954	8.468	7.50775	7.15728	4.87083	7.15585	6.88652	5.00803	5.58034	4.03518	5.71093
AI314180	0.627516	4.48467	3.82462	5.12886	1.95857	1.78092	3.81748	0.163852	0.671185	0.483471	1.83556	0.654249
AI314278	9.85738	8.70558	7.61661	9.29633	8.69491	8.71512	8.58004	9.08926	7.66978	9.51797	8.41142	8.88788
AI317395	0.627516	0.499954	3.03009	0.06572	0.0175239	1.36086	1.30169	1.15738	0.671185	0.483471	3.11089	0.654249
AI413582	0.627516	0.124539	0.575793	1.01471	0.995366	0.231563	1.53107	0.163852	0.671185	0.483471	0.428802	0.654249
AI414108	5.00803	7.65185	4.39265	5.85547	7.44868	3.10781	6.93575	5.04572	7.88261	4.47934	6.0559	5.37585
AI427809	6.74389	2.10753	7.57411	0.06572	0.671185	3.82314	0.223411	0.163852	4.8474	2.22321	0.428802	0.654249
AI429214	0.627516	0.510425	0.575793	3.48028	1.68103	7.04675	0.223411	0.995366	0.671185	0.483471	0.428802	0.654249
AI450353	3.34297	7.50524	7.46155	6.50952	6.78036	7.78853	6.53675	7.36993	7.8992	6.19916	2.2124	5.73299
AI462493	0.627516	0.174539	0.575793	0.860915	1.68103	0.231563	0.223411	1.39314	0.671185	0.483471	0.428802	0.654249
AI463170	0.627516	0.13912	3.82462	0.06572	0.0175239	0.231563	0.223411	0.163852	0.671185	0.483471	0.428802	0.654249
AI464131	4.51592	6.1827	4.39265	5.51257	5.31645	2.25042	2.23031	4.5598	5.14398	2.85228	1.83556	5.82578
AI467606	0.627516	0.316332	7.05357	0.745099	0.0175239	0.231563	5.99463	4.1715	0.671185	0.483471	0.428802	0.654249
AI504432	4.93693	2.10753	3.82462	6.8206	0.562848	7.17698	1.53107	5.18273	4.10858	6.08103	0.428802	0.654249
AI506816	3.91525	4.64322	4.15247	1.16486	4.6217	6.3159	1.53107	1.39314	5.98882	5.8783	5.47901	7.04315
AI507597	0.627516	0.0373082	0.575793	0.06572	4.1242	0.231563	6.23481	3.87559	0.671185	3.23758	2.0288	7.25285
AI593442	0.627516	6.3014	9.52229	7.34378	1.87663	1.88087	2.79062	8.04171	7.85766	7.11631	7.86119	6.19108
AI597479	0.627516	1.76781	4.62058	1.76781	0.866975	0.231563	7.57655	1.97228	7.16969	2.22321	0.428802	3.59212
AI606473	6.40827	1.77137	0.575793	4.2892	5.53006	3.59038	2.45518	3.82302	5.14398	3.50783	2.92215	4.86308
AI607873	5.14958	2.8293	5.86829	2.8293	6.38621	5.64159	1.97221	1.2121	0.671185	0.483471	7.95664	6.76012
AI646519	0.627516	0	0.575793	0.481072	0.671185	0.231563	0.223411	0.163852	6.31212	0.483471	0.428802	0.654249
AI661453	0.627516	7.15365	7.1853	3.48028	1.38167	5.88155	7.20057	3.51818	0.671185	7.93345	6.90702	0.654249
AI662270	0.627516	6.40175	7.44048	1.83556	0.463577	0.231563	0.223411	3.01421	0.671185	4.69033	2.0288	0.654249
AI747448	0.627516	0.292933	3.82462	0.896061	1.27578	3.88781	3.02639	6.35749	0.671185	0.483471	3.28974	0.654249
AI837181	0.627516	1.55681	0.575793	0.896061	0.0175239	0.231563	5.29986	0.890938	0.671185	2.22321	0.428802	0.654249
AI839979	0.627516	0.510425	0.575793	2.57709	1.16486	6.47238	0.223411	0.163852	0.671185	0.483471	0.428802	0.654249
AI846148	0.627516	4.39263	0.575793	2.04935	0.510425	7.46651	6.6315	4.07164	0.671185	4.23919	0.428802	7.27344
AI847159	0.627516	1.3472	0.575793	0.06572	1.99659	0.231563	0.223411	0.163852	0.671185	0.483471	0.428802	0.654249
AI848285	0.627516	0	0.575793	0.06572	0.896699	5.07477	0.223411	0.163852	0.671185	0.483471	0.428802	0.654249
AI854517	0.627516	5.82687	0.575793	2.2124	5.48927	0.231563	3.34809	2.26184	0.671185	0.483471	0.428802	0.654249
AI854703	0.627516	6.44283	0.575793	2.92142	1.38167	0.231563	3.02639	6.59922	4.10858	5.35733	0.428802	7.22987
AI987944	4.64322	0.625636	0.575793	0.896061	1.38167	1.36086	4.73745	1.15738	0.671185	3.34809	0.428802	3.59212
AK010878	0.627516	0.446552	3.03009	0.575793	0.28595	6.58966	6.23481	0.163852	5.14398	2.22321	0.428802	0.654249
AK129341	7.30589	0.223411	4.62058	4.73545	2.79339	3.59038	0.223411	3.01421	0.671185	0.483471	0.428802	7.74869
AU015228	0.627516	0.25459	0.575793	2.47853	0.0175239	7.87799	0.223411	0.163852	0.671185	0.483471	4.65133	0.654249
AU015791	0.627516	0.124539	0.575793	0.06572	0.0175239	0.231563	0.223411	0.163852	0.671185	0.483471	0.428802	0.654249
AU015836	0.627516	4.79352	3.03009	1.45512	1.91487	1.53879	0.223411	5.94307	0.671185	5.92903	6.68353	0.654249
AU016765	0.627516	0	0.575793	2.92142	0.729703	0.231563	0.223411	2.47585	0.671185	0.483471	0.428802	0.654249
AU018091	4.3659	7.08883	5.44073	6.9768	6.76755	6.76341	5.61345	7.46452	6.97758	7.4136	7.21383	8.23958
AU019823	7.25661	5.78026	3.82462	5.35733	4.8551	7.49452	0.223411	6.14572	4.10858	6.42848	4.11084	8.34505
AU019990	0.627516	0.316332	0.575793	0.06572	3.57271	1.36086	0.223411	0.163852	0.671185	0.483471	0.428802	5.32753
AU021063	0.627516	0	0.575793	1.01471	0.466191	0.231563	0.223411	0.163852	0.671185	0.483471	0.428802	0.654249
AU021092	0.627516	0.0980086	5.33627	0.06572	0.0175239	1.78092	0.223411	0.163852	0.671185	0.483471	0.428802	7.00512
AU022252	0.627516	2.8293	0.575793	1.8774	1.15738	2.47506	0.223411	1.2121	0.671185	0.483471	0.428802	0.654249
AU022751	0.627516	2.91583	0.575793	0.06572	0.0175239	0.231563	0.223411	0.995366	0.671185	0.483471	0.428802	0.654249
AU022754	4.85917	7.06318	0.575793	3.48028	2.48852	3.48879	7.20057	3.97508	5.67698	5.51257	4.88951	7.06278
AU022793	6.38673	0.214665	0.575793	0.860915	0.762892	1.53879	6.23481	0.890938	0.671185	0.483471	5.06818	5.47901
AU023762	6.57813	6.62444	7.13579	6.3159	7.37191	4.26548	5.86901	5.26512	5.25772	6.32668	5.31645	5.23359
AU040320	3.91525	1.31329	0.575793	3.29233	1.51972	1.36086	4.04064	5.09017	0.671185	0.483471	0.428802	4.79012
AU040972	0.627516	0.575793	0.575793	1.39521	1.00803	2.37573	4.04064	2.39799	0.671185	0.483471	0.428802	0.654249
AU041133	0.627516	0.86523	0.575793	1.8774	3.02486	0.231563	0.223411	1.15738	0.671185	0.483471	0.428802	0.654249
AV039307	0.627516	0.625636	0.575793	0.06572	1.38167	0.231563	4.04064	0.163852	0.671185	0.483471	1.83556	0.654249
AV051173	0.627516	0.312534	0.575793	0.575793	0.481072	0.231563	0.223411	2.66619	0.671185	0.483471	1.83556	0.654249
AW011738	4.51592	6.32651	0.575793	6.50952	6.76755	1.88087	1.79539	7.0312	5.80822	5.76073	2.78384	4.962
AW046200	0.627516	0.214665	0.575793	0.06572	2.56321	0.231563	0.223411	0.890938	0.671185	0.483471	0.428802	0.654249
AW112010	0.627516	0	0.575793	0.06572	0.654249	0.231563	1.97221	0.163852	0.671185	0.483471	0.428802	0.654249
AW146154	5.23499	1.79539	0.575793	1.52296	0.654249	0.231563	0.223411	0.890938	0.671185	0.483471	0.428802	0.654249
AW209491	0.627516	1.2121	0.575793	0.06572	6.68353	0.231563	2.23031	4.64742	0.671185	4.64574	5.64248	0.654249
AW495222	0.627516	0.860915	0.575793	1.56612	1.01471	0.231563	3.81748	0.163852	0.671185	0.483471	0.428802	8.12947
AW549542	6.43238	6.06352	6.48672	6.3159	6.80277	3.88781	1.97221	2.47585	7.39798	5.43486	3.88499	5.9144
AW549877	0.627516	0.446552	0.575793	0.06572	6.91653	0.231563	0.223411	6.19323	0.671185	0.483471	0.428802	0.654249
AW551984	0.627516	3.50651	0.575793	4.0861	1.86097	2.47506	4.95453	4.1715	0.671185	3.23758	0.428802	0.654249
AW554918	0.627516	2.15466	0.575793	3.92609	7.50039	5.92388	2.23031	0.890938	7.6844	0.483471	5.64248	0.654249
AW822252	6.04767	0.223411	0.575793	2.04935	1.57942	0.231563	0.223411	0.163852	0.671185	0.483471	0.428802	0.654249
AY074887	0.627516	1.95857	4.84721	1.56612	2.40168	8.21524	5.29986	0.163852	0.671185	3.02486	2.0288	0.654249
AY358078	6.98414	4.73762	0.575793	1.83556	3.29233	5.31645	1.30169	6.09445	0.671185	0.483471	0.428802	7.78491
AY512915	0.627516	3.91525	0.575793	0.06572	5.85495	5.31645	3.02639	3.91525	0.671185	2.85228	0.428802	0.654249
AY512931	10.611	10.611	10.4917	10.4507	10.2403	9.89715	10.0488	10.1157	10.3554	9.19747	10.1951	9.8838
AY761184	0.627516	0.06572	0.575793	0.06572	0.0175239	1.36086	0.223411	0.163852	0.671185	0.483471	0.428802	0.654249
AY761185	0.627516	0	0.575793	2.39883	0.0175239	0.231563	0.223411	0.163852	0.671185	0.483471	0.428802	0.654249
Aaas	0.627516	1.52296	0.575793	0.860915	0.0175239	0.231563	0.223411	0.163852	0.671185	0.483471	5.41412	0.654249
Aacs	0.627516	0.68833	0.575793	0.06572	3.34503	0.231563	3.81748	2.76386	0.671185	0.483471	5.99463	0.654249
Aadac	0.627516	0.0373082	0.575793	0.575793	0.0175239	0.231563	0.223411	1.87036	0.671185	0.483471	0.428802	0.654249
Aadacl2	0.627516	2.22321	0.575793	0.860915	1.19922	0.231563	0.223411	0.163852	0.671185	0.483471	0.428802	0.654249
Aadacl3	0.627516	0.174539	0.575793	6.39133	0.74356	2.02228	0.223411	5.61486	0.671185	0.483471	0.428802	6.49235
Aadat	0.627516	0	0.575793	2.8293	2.05085	0.231563	0.223411	0.163852	0.671185	0.483471	0.428802	0.654249
Aaed1	0.627516	0	0.575793	0.06572	1.86097	0.231563	0.223411	0.163852	0.671185	0.483471	0.428802	0.654249
Aagab	0.627516	3.05655	0.575793	2.92142	6.78831	2.79062	2.79062	0.163852	0.671185	0.483471	7.1993	7.25285
Aak1	6.53675	8.63972	9.75055	8.80985	6.90681	8.41248	8.84403	8.21346	5.14398	5.19053	8.40303	7.69485
Aamdc	4.93693	0	0.575793	0.06572	0.0175239	0.231563	0.223411	0.163852	0.671185	0.483471	0.428802	0.654249
Aamp	0.627516	0.06572	3.03009	0.896061	0.0175239	2.02228	1.30169	1.39314	4.10858	2.85228	0.428802	0.654249
Aanat	0.627516	0.124539	0.575793	0.06572	1.53799	0.231563	0.223411	0.163852	0.671185	0.483471	0.428802	0.654249
Aar2	7.30589	2.2124	7.86376	2.2124	0.976241	0.231563	3.81748	0.890938	7.26009	0.483471	2.92215	0.654249
Aard	0.627516	1.2121	0.575793	1.56612	0.562848	5.64159	1.53107	0.163852	0.671185	0.483471	0.428802	0.654249
Aars	0.627516	0.499954	0.575793	1.83556	1.33275	0.231563	3.02639	1.97228	5.95945	0.483471	5.27067	0.654249
Aars2	0.627516	0.627516	0.575793	0.06572	6.02478	0.231563	0.223411	1.2121	0.671185	0.483471	0.428802	0.654249
Aarsd1	0.627516	0.68833	0.575793	0.06572	0.0175239	0.231563	5.29986	0.163852	0.671185	2.22321	6.33071	0.654249
Aasdh	0.627516	2.79169	0.575793	1.45512	1.51972	1.78092	2.23031	5.32046	0.671185	0.483471	0.428802	0.654249
Aasdhppt	7.60357	0.885251	4.98817	0.06572	4.24018	1.53879	4.73745	0.163852	4.10858	6.95358	2.39883	5.63109
Aass	0.627516	4.04146	0.575793	1.01471	3.49012	0.231563	0.223411	6.6315	0.671185	0.483471	0.428802	0.654249
Aatf	0.627516	1.15738	0.575793	3.29233	0.671185	2.85749	0.223411	0.995366	0.671185	0.483471	0.428802	6.95158
Aatk	0.627516	3.21665	6.88207	1.33275	6.88652	6.87613	7.64075	0.163852	0.671185	0.483471	1.83556	6.76012
Abat	0.627516	0.499954	0.575793	0.6729	4.50957	0.231563	0.223411	1.36086	6.93817	7.13993	0.428802	0.654249
Abca1	3.34297	3.05655	3.82462	1.76781	7.61661	2.54226	1.53107	2.15466	0.671185	0.483471	5.41412	0.654249
Abca12	0.627516	2.8293	6.78302	6.64475	0.930085	0.231563	1.79539	0.163852	0.671185	2.49848	6.33071	7.71575
Abca13	0.627516	5.96714	6.52207	6.01909	1.51972	4.37118	6.93575	6.54105	0.671185	5.58034	4.80365	0.654249
Abca14	4.51592	0.564916	6.52207	1.56612	1.91487	0.231563	1.30169	4.93391	0.671185	0.483471	0.428802	0.654249
Abca15	0.627516	6.1827	5.13137	1.52296	3.5945	6.01974	0.223411	6.26916	0.671185	0.483471	1.83556	0.654249
Abca16	7.96377	1.33181	3.03009	4.73545	4.88629	6.39795	2.45518	2.08586	0.671185	0.483471	1.83556	3.59212
Abca17	0.627516	5.98635	0.575793	5.85547	2.05085	5.73102	6.71561	0.163852	0.671185	0.483471	5.35733	0.654249
Abca2	0.627516	4.64322	7.25461	1.56612	0.316332	5.24211	3.34809	0.890938	0.671185	7.95467	7.05772	6.56251
Abca3	4.79012	2.85879	3.03009	3.82462	7.11982	1.53879	0.223411	1.53799	0.671185	4.47934	6.41218	6.65381
Abca4	0.627516	2.34396	0.575793	5.03292	2.05085	0.231563	3.34809	0.163852	4.10858	0.483471	3.28974	0.654249
Abca5	0.627516	7.24638	6.24185	1.01471	7.20329	4.15542	1.97221	2.34478	0.671185	5.99567	0.428802	7.79372
Abca6	6.36504	6.70154	6.38249	8.1703	6.54209	8.41248	7.15585	6.87016	5.71877	4.81799	7.43616	7.29344
Abca7	0.627516	2.15685	3.03009	5.07477	3.81749	4.1338	4.95453	0.163852	7.14287	0.483471	3.97349	0.654249
Abca8a	0.627516	0.752183	0.575793	4.38967	6.75623	2.15375	4.73745	7.60235	5.92003	0.483471	0.428802	0.654249
Abca8b	4.15306	5.87323	6.88207	0.860915	6.78831	7.10061	6.23481	3.2963	0.671185	6.03663	2.0288	6.73416
Abca9	0.627516	3.21665	6.56251	2.04935	7.75067	7.46651	0.223411	1.15738	5.98882	0.483471	5.06818	0.654249
Abcb10	0.627516	2.50263	6.88207	0.575793	4.1242	3.01421	5.74148	1.53799	0.671185	0.483471	0.428802	0.654249
Abcb11	7.11982	6.32651	8.39349	4.50061	2.93941	2.54226	0.223411	4.51592	6.11663	0.483471	4.65133	0.654249
Abcb1a	0.627516	1.31329	6.68841	6.64475	0.860915	0.231563	1.30169	0.163852	0.671185	0.483471	4.15247	0.654249
Abcb1b	0.627516	0.205233	4.84721	1.83556	0.316332	7.57749	1.79539	1.97228	0.671185	0.483471	2.47585	4.3659
Abcb4	0.627516	0.976241	3.03009	0.745099	0.575793	0.231563	2.23031	4.47837	0.671185	0.483471	7.97404	0.654249
Abcb5	0.627516	3.82365	0.575793	0.860915	5.65569	0.231563	0.223411	1.90291	0.671185	0.483471	3.02639	0.654249
Abcb6	0.627516	0.446552	0.575793	5.35733	2.2592	4.26548	1.53107	1.2121	0.671185	0.483471	0.428802	0.654249
Abcb7	0.627516	4.98611	4.98817	4.73545	4.15276	5.14878	1.30169	1.76781	0.671185	0.483471	1.83556	0.654249
Abcb8	0.627516	1.57114	0.575793	0.06572	0.0175239	0.231563	5.61345	0.163852	0.671185	5.39678	0.428802	0.654249
Abcb9	0.627516	0.499954	0.575793	1.28546	0.0175239	5.83602	4.04064	0.163852	0.671185	0.483471	0.428802	0.654249
Abcc1	0.627516	0.671185	4.62058	1.56612	6.17999	0.231563	2.79062	0.995366	0.671185	2.22321	5.35733	0.654249
Abcc10	0.627516	4.64322	0.575793	4.15414	1.38167	7.92017	1.30169	0.163852	0.671185	4.47934	0.428802	6.34726
Abcc12	0.627516	2.2124	0.575793	0.745099	1.19922	0.231563	0.223411	3.82302	0.671185	6.59628	1.83556	0.654249
Abcc2	0.627516	6.76012	0.575793	4.0861	0.681176	7.9589	1.79539	8.08793	0.671185	5.14732	4.28996	0.654249
Abcc3	0.627516	6.1827	0.575793	0.06572	2.12022	0.231563	0.223411	7.15849	0.671185	2.49848	0.428802	0.654249
Abcc4	4.15306	4.85601	4.15247	4.0861	3.91525	7.32131	3.34809	5.39944	6.548	7.3131	2.26184	5.23359
Abcc5	5.08826	7.04341	0.575793	3.59038	5.08826	1.36086	4.04064	4.5598	0.671185	0.483471	0.428802	0.654249
Abcc6	0.627516	2.10753	0.575793	0.896061	0.223411	3.2954	0.223411	1.53799	0.671185	0.483471	3.34709	0.654249
Abcc8	0.627516	0.316332	4.39265	6.57156	0.654249	5.52695	5.47858	0.890938	0.671185	2.22321	0.428802	0.654249
Abcc9	7.92897	5.52244	5.74148	7.19025	4.02212	4.54044	3.34809	6.44356	6.11663	6.13517	7.87743	5.27549
Abcd1	0.627516	0.773874	0.575793	5.35733	6.68353	0.231563	0.223411	0.890938	0.671185	7.16008	0.428802	0.654249
Abcd2	6.24203	5.72038	7.08257	3.82462	6.11825	1.78092	1.53107	5.54822	5.00803	5.47695	2.54265	3.59212
Abcd3	0.627516	0.890938	0.575793	1.45512	0.885251	5.88155	0.223411	0.995366	6.76027	0.483471	6.93575	0.654249
Abcd4	0.627516	0.564916	0.575793	1.45512	0.463577	1.53879	0.223411	1.2121	0.671185	7.53821	2.2124	0.654249
Abce1	5.33627	1.15738	0.575793	0.481072	5.76073	0.231563	3.81748	3.23988	0.671185	2.22321	5.96314	0.654249
Abcf1	0.627516	4.37118	0.575793	4.61733	1.51972	4.37118	7.04998	4.07164	0.671185	0.483471	0.428802	0.654249
Abcf2	0.627516	5.82687	0.575793	1.56612	0.729703	0.231563	0.223411	0.163852	0.671185	0.483471	4.15247	5.71093
Abcf3	3.34297	1.44992	6.4533	1.52296	2.93941	0.231563	0.223411	2.03447	5.00803	0.483471	0.428802	3.59212
Abcg1	5.23499	3.34503	4.15247	5.35733	7.35706	7.10061	5.86901	1.53799	4.10858	5.03608	1.83556	3.59212
Abcg2	7.68703	4.9004	0.575793	6.50952	0.463577	0.231563	5.74148	0.163852	0.671185	0.483471	0.428802	0.654249
Abcg3	0.627516	5.1974	0.575793	0.06572	7.03589	0.231563	3.81748	0.163852	0.671185	5.43486	6.83682	0.654249
Abcg4	0.627516	1.79539	0.575793	0.575793	0.995366	1.53879	4.23919	1.2121	0.671185	7.72357	0.428802	3.59212
Abcg5	0.627516	0.316332	0.575793	4.0861	0.223411	0.231563	1.30169	0.163852	0.671185	0.483471	0.428802	0.654249
Abcg8	0.627516	1.52296	0.575793	0.896061	0.0175239	1.36086	0.223411	0.890938	0.671185	0.483471	0.428802	0.654249
Abhd1	0.627516	0	0.575793	0.06572	0.0175239	0.231563	0.223411	0.163852	0.671185	0.483471	0.428802	0.654249
Abhd10	0.627516	1.29768	0.575793	0.06572	0.995366	1.53879	1.79539	3.34809	0.671185	6.28915	4.97186	0.654249
Abhd11	6.72687	1.77137	0.575793	0.575793	0.0175239	0.231563	0.223411	0.163852	0.671185	3.23758	0.428802	0.654249
Abhd11os	0.627516	0.313336	0.575793	0.06572	0.0175239	0.231563	0.223411	0.163852	0.671185	0.483471	0.428802	0.654249
Abhd12	0.627516	2.15466	0.575793	0.481072	0.0175239	3.82314	0.223411	0.163852	0.671185	5.39678	0.428802	0.654249
Abhd12b	0.627516	0.807962	0.575793	0.06572	0.0175239	0.231563	0.223411	0.163852	0.671185	0.483471	0.428802	0.654249
Abhd13	6.78978	1.96793	0.575793	7.23363	2.34396	0.231563	4.48565	4.64742	0.671185	5.8783	0.428802	0.654249
Abhd14a	0.627516	0.0373082	0.575793	1.28546	2.91511	0.231563	0.223411	0.995366	0.671185	0.483471	0.428802	0.654249
Abhd14b	0.627516	1.96793	0.575793	0.06572	2.85746	1.36086	4.23919	1.15738	0.671185	0.483471	2.85228	6.86011
Abhd15	6.66147	0.995366	3.03009	0.06572	3.23763	1.36086	1.30169	3.91525	4.10858	0.483471	0.428802	5.63109
Abhd16a	0.627516	0.896699	0.575793	0.06572	2.23298	1.53879	2.45518	0.163852	0.671185	0.483471	0.428802	0.654249
Abhd16b	0.627516	1.51275	0.575793	0.481072	1.87663	0.231563	0.223411	0.163852	0.671185	0.483471	0.428802	0.654249
Abhd17a	0.627516	2.8293	0.575793	0.06572	0.0175239	0.231563	5.86901	0.163852	0.671185	0.483471	0.428802	0.654249
Abhd17b	0.627516	0.627516	0.575793	4.73545	0.995366	0.231563	0.223411	0.163852	6.19358	0.483471	0.428802	0.654249
Abhd17c	3.91525	2.47682	0.575793	5.97171	0.481072	1.88087	1.97221	2.47585	5.14398	2.22321	0.428802	3.59212
Abhd2	4.15306	1.45512	0.575793	0.860915	3.34503	3.01421	6.6315	2.15466	0.671185	2.22321	5.8889	0.654249
Abhd3	6.08011	0	0.575793	0.6729	0.0175239	0.231563	0.223411	0.163852	0.671185	0.483471	1.83556	4.14516
Abhd4	0.627516	1.55681	0.575793	0.06572	0.976241	3.82314	5.86901	1.76781	0.671185	6.42848	0.428802	0.654249
Abhd5	0.627516	1.96793	0.575793	1.16486	6.11825	6.70584	0.223411	0.163852	0.671185	7.26009	2.92215	5.80015
Abhd6	6.38673	0	0.575793	4.2892	5.14519	0.231563	1.53107	0.163852	0.671185	0.483471	0.428802	0.654249
Abhd8	0.627516	1.85749	0.575793	2.2124	0.0175239	0.231563	3.02639	2.48852	0.671185	0.483471	0.428802	0.654249
Abi1	7.50867	2.34396	0.575793	1.83556	0.671185	1.78092	5.29986	1.87036	5.98882	0.483471	0.428802	0.654249
Abi2	4.15306	5.94538	6.68841	0.896061	6.52451	3.59038	0.223411	4.96398	4.55438	2.85228	5.0182	0.654249
Abi3	0.627516	0.752183	4.62058	6.78978	1.86097	6.61909	2.45518	7.31886	0.671185	6.54556	0.428802	5.63109
Abi3bp	0.627516	1.51275	0.575793	0.745099	0.510425	0.231563	0.223411	1.83717	0.671185	4.88951	0.428802	7.57749
Abl1	6.31798	7.26657	0.575793	2.47853	3.29233	0.231563	2.23031	1.56612	0.671185	2.49848	0.428802	5.94236
Abl2	3.34297	7.7347	5.86829	7.6734	7.0275	7.35706	7.3269	5.76073	4.55438	0.483471	6.99012	7.04315
Ablim1	0.627516	4.61733	0.575793	4.61733	1.44951	3.88781	1.30169	0.163852	6.40677	0.483471	3.57698	7.468
Ablim2	0.627516	4.64322	0.575793	2.39883	2.48852	6.73516	1.97221	0.163852	7.50211	0.483471	0.428802	0.654249
Ablim3	5.73067	4.31199	3.82462	2.92142	4.15276	0.231563	4.23919	6.12502	4.10858	2.22321	0.428802	6.05992
Abo	0.627516	0.223411	0.575793	0.06572	0.0175239	1.36086	0.223411	0.163852	0.671185	0.483471	0.428802	0.654249
Abr	0.627516	4.85601	7.78553	0.481072	5.35733	2.37573	7.94707	3.87559	6.31212	7.27492	1.83556	6.1423
Abra	0.627516	1.33181	0.575793	1.8774	5.60793	0.231563	0.223411	1.53799	0.671185	0.483471	2.2124	0.654249
Abracl	0.627516	0.575793	0.575793	4.15414	2.12022	0.231563	1.30169	1.94767	5.80822	0.483471	0.428802	0.654249
Abt1	10.1951	10.5291	9.03465	10.2613	10.3434	9.40773	10.0196	9.70391	9.19747	8.60027	10.5291	9.68189
Abtb1	5.84115	3.36729	0.575793	0.06572	0.0175239	2.37573	0.223411	1.6537	0.671185	0.483471	0.428802	0.654249
Abtb2	0.627516	4.65566	0.575793	4.95141	4.88629	1.78092	3.81748	3.01421	6.19358	3.50783	4.97186	0.654249
Acaa1a	4.51592	0.205233	0.575793	0.06572	0.0175239	0.231563	0.223411	0.163852	0.671185	0.483471	0.428802	7.84898
Acaa1b	0.627516	4.35651	0.575793	0.575793	0.0175239	0.231563	3.34809	6.48267	0.671185	0.483471	0.428802	0.654249
Acaa2	0.627516	0.28595	0.575793	0.745099	1.95857	0.231563	0.223411	0.163852	0.671185	0.483471	0.428802	0.654249
Acaca	5.69954	8.29925	3.03009	5.97171	7.58971	7.48213	8.00475	5.88155	0.671185	8.19614	1.83556	6.67304
Acacb	0.627516	4.24339	7.25461	0.976241	0.625641	3.97722	1.30169	5.51486	0.671185	0.483471	2.0288	0.654249
Acad10	0.627516	1.33292	6.65251	0.896061	0.28595	0.231563	0.223411	0.163852	6.05566	0.483471	0.428802	0.654249
Acad11	0.627516	0.231563	0.575793	0.06572	2.22321	5.24211	0.223411	0.163852	0.671185	0.483471	3.82365	0.654249
Acad12	0.627516	0.223411	0.575793	0.745099	0.316332	0.231563	0.223411	0.163852	0.671185	0.483471	0.428802	0.654249
Acad8	0.627516	3.28906	0.575793	1.01471	0.0175239	4.80131	0.223411	0.890938	6.38621	0.483471	0.428802	0.654249
Acad9	9.56803	10.5125	11.1223	10.4201	10.8326	10.3751	10.793	10.1423	10.3434	10.1157	9.8838	10.3967
Acadl	0.627516	0.0373082	0.575793	4.15414	1.99659	0.231563	0.223411	1.51972	0.671185	3.87603	0.428802	6.98516
Acadm	4.93693	1.33292	0.575793	6.72986	0.481072	0.231563	1.30169	5.85521	5.80822	0.483471	0.428802	0.654249
Acads	0.627516	0.885251	0.575793	0.860915	0.0175239	0.231563	0.223411	0.163852	0.671185	0.483471	0.428802	0.654249
Acadsb	0.627516	4.14855	0.575793	4.95141	1.01471	3.2954	3.34809	1.6537	0.671185	0.483471	0.428802	0.654249
Acadvl	0.627516	0	0.575793	0.481072	0.654249	0.231563	0.223411	0.163852	0.671185	0.483471	0.428802	0.654249
Acan	0.627516	2.34396	5.67302	6.47082	7.58971	4.26548	3.02639	1.15738	0.671185	0.483471	5.35733	0.654249
Acap1	0.627516	0.231563	0.575793	4.0861	0.681176	0.231563	6.53675	0.163852	0.671185	0.483471	0.428802	0.654249
Acap2	3.34297	5.9969	4.39265	5.44073	0.900523	4.80131	0.223411	6.94953	0.671185	2.22321	4.49526	3.59212
Acap3	0.627516	2.22321	0.575793	0.06572	0.463577	1.36086	4.23919	1.15738	0.671185	0.483471	0.428802	3.59212
Acat1	0.627516	5.48023	0.575793	4.2892	0.510425	1.36086	1.30169	0.890938	7.82168	8.04605	2.2124	0.654249
Acat2	0.627516	0.124539	7.65185	2.57709	0.223411	0.231563	4.23919	0.163852	0.671185	0.483471	0.428802	0.654249
Acat3	0.627516	0.06572	0.575793	0.575793	3.84714	0.231563	0.223411	0.163852	0.671185	0.483471	0.428802	0.654249
Acbd3	0.627516	4.48467	0.575793	3.48028	4.08611	4.15542	2.45518	5.71877	0.671185	0.483471	6.0559	3.59212
Acbd4	0.627516	0.25459	0.575793	0.976241	0.28595	2.47506	0.223411	6.26916	0.671185	0.483471	1.83556	0.654249
Acbd5	0.627516	4.31199	0.575793	1.16486	1.57942	0.231563	0.223411	1.78878	6.21502	0.483471	0.428802	4.79012
Acbd6	0.627516	0.86523	0.575793	3.0622	0.510425	0.231563	2.79062	0.995366	0.671185	0.483471	0.428802	0.654249
Acbd7	0.627516	0	0.575793	0.06572	0.0175239	0.231563	4.95453	0.163852	0.671185	0.483471	0.428802	0.654249
Accs	7.94417	1.76781	9.70391	7.08257	6.72339	4.26548	5.99463	4.8474	5.80822	3.87603	5.11578	5.59055
Accsl	0.627516	0.515324	0.575793	0.896061	0.930085	0.231563	0.223411	0.163852	0.671185	0.483471	0.428802	0.654249
Acd	0.627516	0.515324	0.575793	2.04935	0.0175239	0.231563	0.223411	0.163852	0.671185	2.22321	0.428802	0.654249
Ace	0.627516	4.79048	0.575793	3.48028	1.39402	1.88087	1.30169	0.890938	4.10858	0.483471	0.428802	0.654249
Ace2	0.627516	6.38673	0.575793	0.976241	1.50044	0.231563	0.223411	0.163852	4.10858	0.483471	3.61781	0.654249
Ace3	0.627516	1.29768	0.575793	2.39883	0.654249	0.231563	5.09984	0.163852	0.671185	0.483471	0.428802	0.654249
Acer1	3.91525	6.37816	5.92388	6.8206	8.34953	7.04675	7.57655	7.36993	8.26068	8.09423	8.10862	7.22319
Acer2	8.0076	9.18718	8.51422	9.70391	9.3451	8.02133	8.60869	8.89405	7.91531	9.1151	8.00475	8.62999
Acer3	5.23499	2.15466	3.03009	6.01909	5.14519	8.40005	0.223411	4.14603	5.00803	3.87603	1.83556	5.51257
Ache	5.57978	0.481072	0.575793	1.52296	0.0175239	6.51246	0.223411	0.163852	0.671185	0.483471	0.428802	0.654249
Acin1	5.52382	4.04146	4.62058	5.57978	6.17999	1.88087	1.30169	0.976239	3.68545	0.483471	2.47585	6.85379
Ackr1	0.627516	0	0.575793	5.2761	1.78461	0.231563	3.34809	0.163852	0.671185	0.483471	4.15247	0.654249
Ackr2	0.627516	6.49311	0.575793	4.15414	1.36301	2.02228	0.223411	1.2121	0.671185	4.61733	0.428802	7.48526
Ackr3	7.21939	5.90678	3.82462	1.16486	0.976241	1.36086	5.74148	5.35673	4.55438	0.483471	2.2124	6.68697
Ackr4	4.15306	2.40049	3.03009	2.2124	1.86097	2.85749	1.53107	3.10897	5.14398	4.23919	2.47585	5.97013
Acly	0.627516	2.91583	0.575793	6.50952	1.51972	0.231563	1.53107	5.97171	7.34923	2.22321	3.61781	0.654249
Acmsd	0.627516	0.25459	0.575793	3.0622	2.48852	1.88087	0.223411	4.14603	7.11631	0.483471	0.428802	0.654249
Acn9	0.627516	0	0.575793	0.06572	0.0175239	0.231563	0.223411	0.163852	0.671185	0.483471	0.428802	0.654249
Acnat1	6.78978	9.32413	10.1507	9.06781	9.50928	8.86101	8.6573	9.30737	6.68661	9.13532	8.75852	7.29344
Acnat2	0.627516	0.0373082	0.575793	0.06572	0.0175239	0.231563	0.223411	0.163852	0.671185	0.483471	0.428802	0.654249
Aco1	6.85654	1.29768	0.575793	0.481072	6.47459	0.231563	5.09984	0.995366	0.671185	0.483471	4.03518	6.80819
Aco2	0.627516	3.21665	6.09443	2.92142	0.0175239	4.67985	2.45518	0.163852	0.671185	0.483471	5.96314	0.654249
Acot1	0.627516	0.745964	5.67302	0.06572	0.0175239	0.231563	4.48565	0.163852	0.671185	0.483471	0.428802	0.654249
Acot10	0.627516	0.205233	0.575793	2.39883	0.0175239	1.88087	0.223411	6.24221	0.671185	0.483471	0.428802	7.25285
Acot11	9.61461	8.57083	7.05357	9.43489	8.56371	8.21524	8.55955	9.11199	8.03627	9.32738	9.37635	8.41598
Acot12	0.627516	0	0.575793	0.976241	0.316332	0.231563	5.86901	0.163852	6.60013	0.483471	0.428802	0.654249
Acot13	0.627516	0	0.575793	0.06572	0.0175239	0.231563	0.223411	0.163852	0.671185	0.483471	0.428802	0.654249
Acot2	9.48883	6.90269	5.25633	7.75874	7.42325	6.67971	3.02639	8.00185	6.01946	6.16091	6.14244	7.49029
Acot3	0.627516	1.29768	6.04933	0.06572	1.16486	6.47238	0.223411	0.163852	0.671185	0.483471	6.0559	8.44474
Acot4	0.627516	1.77137	0.575793	0.06572	0.0175239	5.47767	0.223411	0.163852	0.671185	0.483471	5.75836	0.654249
Acot5	0.627516	0.316332	0.575793	0.06572	0.0175239	0.231563	0.223411	0.163852	4.10858	0.483471	0.428802	0.654249
Acot6	0.627516	0.231563	0.575793	0.575793	1.45512	6.19296	1.30169	1.39314	0.671185	0.483471	0.428802	0.654249
Acot7	0.627516	0.68833	5.59392	0.06572	0.0175239	0.231563	0.223411	0.163852	5.00803	0.483471	0.428802	0.654249
Acot8	3.91525	0	0.575793	0.06572	0.0175239	0.231563	0.223411	0.163852	0.671185	0.483471	0.428802	5.77065
Acot9	0.627516	0	0.575793	0.06572	0.0175239	0.231563	0.223411	2.8293	0.671185	0.483471	0.428802	0.654249
Acox1	0.627516	0.231563	7.28023	1.16486	1.99659	3.82314	7.60837	6.58018	0.671185	6.931	0.428802	4.63646
Acox2	0.627516	1.68103	0.575793	0.06572	0.0175239	0.231563	0.223411	0.163852	6.66148	0.483471	0.428802	0.654249
Acox3	0.627516	2.05085	3.82462	1.45512	4.47934	1.78092	0.223411	0.163852	5.25772	0.483471	0.428802	4.79012
Acoxl	5.48408	0.564916	0.575793	1.01471	0.463577	4.15542	0.223411	0.163852	7.44868	0.483471	0.428802	0.654249
Acp1	5.61903	6.44283	0.575793	6.01909	7.26091	0.231563	2.45518	4.69034	0.671185	0.483471	7.8225	0.654249
Acp2	5.66538	6.6522	3.03009	1.96068	1.38167	5.83602	1.53107	6.94953	5.61903	2.22321	0.428802	7.61985
Acp5	0.627516	0.179497	0.575793	0.06572	3.98515	0.231563	0.223411	1.49461	0.671185	0.483471	2.47585	5.89095
Acp6	7.21939	0.205233	3.03009	0.06572	0.681176	0.231563	0.223411	0.163852	0.671185	0.483471	0.428802	6.22519
Acpp	3.34297	6.76012	6.68841	5.03292	6.97795	3.48879	1.97221	4.423	4.10858	2.49848	6.26916	6.19108
Acpt	3.34297	0.124539	0.575793	0.896061	0.0175239	0.231563	1.30169	1.31851	0.671185	0.483471	0.428802	0.654249
Acr	0.627516	0.737167	0.575793	0.6729	1.2121	0.231563	1.79539	0.163852	0.671185	0.483471	0.428802	0.654249
Acrbp	0.627516	0.885251	0.575793	0.575793	3.05676	0.231563	1.79539	1.45512	0.671185	0.483471	0.428802	0.654249
Acrv1	0.627516	0	0.575793	0.06572	0.0175239	0.231563	0.223411	0.163852	0.671185	0.483471	0.428802	0.654249
Acsbg1	0.627516	3.21665	4.39265	1.01471	3.5945	2.15375	0.223411	0.995366	0.671185	0.483471	1.83556	0.654249
Acsbg2	5.61903	6.67362	3.03009	7.25605	3.34503	5.73102	6.23481	6.80786	5.71877	6.70154	4.73762	7.24416
Acsf2	3.34297	7.20724	5.13137	1.01471	2.15754	2.54226	6.11825	1.15738	4.55438	5.03608	0.428802	0.654249
Acsf3	0.627516	0.860915	0.575793	2.04935	0.28595	0.231563	2.23031	0.163852	0.671185	0.483471	0.428802	0.654249
Acsl1	4.85917	0.995366	3.03009	0.06572	0.74356	0.231563	1.53107	1.36086	0.671185	6.71815	0.428802	0.654249
Acsl3	7.61992	1.90358	0.575793	4.2892	0.762892	3.01421	3.34809	0.163852	5.25772	0.483471	0.428802	0.654249
Acsl4	7.32627	0.86523	3.03009	4.50061	6.13283	0.231563	0.223411	1.15738	6.85654	2.22321	0.428802	3.59212
Acsl5	0.627516	0.86523	5.25633	3.92609	1.27578	5.58752	1.53107	0.163852	0.671185	0.483471	0.428802	0.654249
Acsl6	7.77073	0.671185	0.575793	0.06572	0.671185	0.231563	0.223411	0.163852	0.671185	6.61216	0.428802	0.654249
Acsm1	5.23499	5.03292	6.61987	0.06572	1.04763	0.231563	0.223411	0.163852	6.2895	0.483471	0.428802	0.654249
Acsm2	7.11982	9.41767	10.0688	9.16948	8.6573	8.47169	8.9559	8.91912	8.92542	8.93564	9.03465	9.38097
Acsm3	0.627516	0.152121	0.575793	0.06572	1.45512	0.231563	0.223411	0.163852	0.671185	0.483471	0.428802	5.09017
Acsm4	0.627516	1.79539	0.575793	0.6729	0.481072	0.231563	0.223411	0.163852	0.671185	0.483471	0.428802	0.654249
Acsm5	0.627516	0.995366	0.575793	0.06572	5.39678	0.231563	0.223411	0.163852	0.671185	0.483471	0.428802	0.654249
Acss1	7.67225	4.24339	3.03009	6.47082	1.04763	6.76341	1.53107	5.94307	5.14398	4.15621	3.82365	4.50061
Acss2	0.627516	1.57114	0.575793	0.06572	0.28595	0.231563	1.79539	0.163852	0.671185	0.483471	6.68353	0.654249
Acss2os	0.627516	0.163852	0.575793	0.06572	0.0175239	0.231563	0.223411	0.163852	0.671185	0.483471	0.428802	0.654249
Acss3	0.627516	0.25459	0.575793	6.17557	0.481072	0.231563	1.30169	1.2121	0.671185	5.9764	3.57698	0.654249
Acta1	0.627516	0.0980086	0.575793	0.06572	0.0175239	0.231563	0.223411	0.163852	0.671185	0.483471	0.428802	0.654249
Acta2	0.627516	2.94031	0.575793	1.16486	3.57271	1.53879	1.97221	3.58872	0.671185	4.37118	2.0288	7.57749
Actb	5.52382	4.14855	5.51507	3.29233	1.86097	2.02228	1.53107	2.66619	6.16482	6.80287	2.92215	7.7261
Actbl2	0.627516	0	0.575793	1.76781	0.575793	0.231563	1.30169	0.163852	0.671185	3.98515	0.428802	0.654249
Actc1	0.627516	0	0.575793	0.481072	0.0175239	0.231563	0.223411	4.8474	0.671185	0.483471	0.428802	0.654249
Actg1	0.627516	3.9267	4.39265	5.78516	7.07365	5.83602	6.44204	2.21392	0.671185	4.8551	2.26184	0.654249
Actg2	0.627516	2.47682	0.575793	0.06572	5.02274	0.231563	0.223411	1.36086	0.671185	0.483471	8.29075	0.654249
Actl10	0.627516	2.26184	0.575793	0.06572	0.562848	4.37118	1.30169	0.163852	0.671185	0.483471	0.428802	0.654249
Actl11	0.627516	4.15621	0.575793	2.04935	0.316332	1.53879	6.44204	0.995366	0.671185	0.483471	1.83556	5.27549
Actl6a	0.627516	0.549147	0.575793	0.06572	0.0175239	0.231563	0.223411	1.45512	0.671185	0.483471	5.11578	0.654249
Actl6b	0.627516	0.223411	0.575793	0.06572	0.0175239	0.231563	0.223411	0.163852	0.671185	6.96771	0.428802	0.654249
Actl7a	0.627516	0.06572	0.575793	1.76781	0.0175239	0.231563	0.223411	0.163852	0.671185	5.80132	5.85765	0.654249
Actl7b	0.627516	0.625636	0.575793	1.45512	1.38167	0.231563	0.223411	0.163852	0.671185	0.483471	0.428802	6.71177
Actl9	0.627516	1.15738	0.575793	2.2592	1.79539	0.231563	0.223411	2.54226	0.671185	0.483471	0.428802	0.654249
Actn1	5.96804	0.481072	0.575793	3.48028	0.316332	1.53879	1.30169	1.36086	5.33071	0.483471	4.80365	6.01507
Actn2	7.32627	8.32872	6.56251	8.69914	8.06765	8.65411	9.39075	8.09812	8.32494	8.19614	8.49359	8.26866
Actn3	0.627516	1.39402	0.575793	2.2124	0.866975	0.231563	3.02639	0.163852	0.671185	0.483471	0.428802	0.654249
Actn4	0.627516	0.463577	0.575793	2.47853	0.995366	0.231563	1.30169	0.163852	4.10858	0.483471	6.63137	6.22519
Actr10	4.85917	3.84714	6.48672	2.2592	7.10011	3.48879	4.23919	3.97508	5.25772	4.23919	5.85765	4.63646
Actr1a	5.14958	6.06352	4.62058	5.35733	5.31645	3.97722	6.79066	1.45512	0.671185	5.43486	0.428802	4.50061
Actr1b	0.627516	1.16486	0.575793	0.06572	0.0175239	0.231563	6.71561	0.163852	0.671185	0.483471	0.428802	0.654249
Actr2	0.627516	6.34726	0.575793	5.2761	5.48927	1.53879	5.29986	7.43192	6.99588	7.895	2.2124	0.654249
Actr3	4.15306	5.57978	0.575793	5.57978	2.03226	1.53879	0.223411	5.61486	0.671185	5.1015	0.428802	0.654249
Actr3b	0.627516	0.499954	0.575793	1.45512	0.463577	0.231563	0.223411	2.08586	0.671185	0.483471	0.428802	0.654249
Actr5	0.627516	0.860915	0.575793	0.06572	2.84613	1.36086	0.223411	2.08586	0.671185	0.483471	4.73762	0.654249
Actr6	0.627516	0.745964	0.575793	1.375	0.28595	0.231563	0.223411	0.163852	0.671185	4.23919	2.2124	0.654249
Actr8	0.627516	2.37573	0.575793	0.745099	3.02486	0.231563	0.223411	1.56612	0.671185	4.61733	0.428802	0.654249
Actrt1	0.627516	1.53799	0.575793	0.06572	0.0175239	0.231563	2.23031	1.31851	0.671185	0.483471	2.54265	0.654249
Actrt2	0.627516	0	0.575793	0.6729	7.2455	0.231563	0.223411	0.163852	0.671185	0.483471	0.428802	0.654249
Actrt3	6.548	0.466184	0.575793	1.01471	1.55681	3.2954	4.48565	1.76781	0.671185	0.483471	6.17999	0.654249
Acvr1	8.69745	1.44992	0.575793	2.2592	0.0175239	0.231563	1.30169	1.45512	0.671185	0.483471	0.428802	0.654249
Acvr1b	3.34297	6.93495	4.98817	6.17557	0.807962	5.7919	5.09984	1.39314	4.10858	5.27113	2.92215	7.50714
Acvr1c	3.91525	6.46775	5.25633	1.16486	4.47934	5.31645	4.73745	1.2121	4.8474	2.22321	4.28996	0.654249
Acvr2a	6.57813	3.61781	6.4533	1.33275	3.40485	7.99805	5.99463	7.28172	6.01946	0.483471	6.56516	0.654249
Acvr2b	0.627516	0.0980086	0.575793	0.06572	0.0175239	0.231563	2.23031	0.163852	0.671185	0.483471	7.14569	0.654249
Acvrl1	0.627516	0.890938	0.575793	0.575793	1.86097	1.78092	1.97221	0.163852	0.671185	5.85547	0.428802	0.654249
Acy1	0.627516	1.33181	0.575793	0.06572	2.03226	0.231563	0.223411	0.163852	0.671185	0.483471	6.72582	6.59922
Acy3	0.627516	0.174539	0.575793	0.06572	1.3472	2.85749	5.86901	5.78461	0.671185	0.483471	0.428802	0.654249
Acyp1	0.627516	0.885251	0.575793	0.06572	0.0175239	0.231563	0.223411	0.163852	0.671185	0.483471	0.428802	0.654249
Acyp2	0.627516	0	0.575793	0.06572	0.0175239	0.231563	1.53107	0.163852	0.671185	0.483471	0.428802	0.654249
Ada	0.627516	1.76781	0.575793	0.06572	1.15738	0.231563	0.223411	2.08586	0.671185	0.483471	0.428802	0.654249
Adad1	0.627516	0.575793	0.575793	0.06572	1.04763	5.24211	0.223411	0.163852	0.671185	4.64574	0.428802	0.654249
Adad2	0.627516	0.729703	0.575793	3.59038	1.83717	0.231563	0.223411	0.163852	0.671185	0.483471	0.428802	0.654249
Adal	0.627516	4.9004	0.575793	0.06572	4.47934	0.231563	6.17999	3.91525	0.671185	0.483471	0.428802	0.654249
Adam10	4.15306	1.86932	8.13089	4.15414	2.05085	4.80131	4.95453	0.163852	0.671185	0.483471	3.92609	3.59212
Adam11	7.30589	7.77343	6.61987	7.39076	7.73865	8.07635	7.77641	8.50746	7.49499	6.57797	8.76663	7.52637
Adam12	0.627516	7.79556	7.00154	5.78516	7.46248	8.97463	7.6734	5.51486	7.20918	7.4885	4.23386	7.55553
Adam15	0.627516	1.29768	0.575793	0.06572	3.40485	0.231563	6.53675	0.163852	0.671185	0.483471	0.428802	0.654249
Adam17	3.34297	5.45364	4.62058	7.59178	2.85746	0.231563	1.53107	0.163852	6.21502	0.483471	1.83556	7.44648
Adam18	0.627516	0.205233	0.575793	0.575793	1.3472	1.36086	0.223411	1.6537	0.671185	0.483471	0.428802	0.654249
Adam19	7.75711	8.28678	6.75089	7.3269	7.92897	7.02067	7.89513	6.93413	7.61018	8.34258	7.68757	6.92197
Adam1a	8.86274	4.73762	0.575793	3.0622	2.47699	0.231563	6.71561	0.163852	0.671185	7.04931	0.428802	0.654249
Adam1b	0.627516	0.499954	0.575793	4.15414	0.807962	4.46541	1.79539	0.890938	5.14398	4.15621	1.83556	0.654249
Adam2	0.627516	2.37573	0.575793	0.481072	1.15738	0.231563	5.86901	0.163852	0.671185	5.51257	2.47585	0.654249
Adam20	0.627516	0.481072	0.575793	2.92142	2.03226	0.231563	1.97221	2.34478	5.40879	0.483471	4.37118	0.654249
Adam21	0.627516	0.627516	0.575793	2.2124	1.83717	1.53879	0.223411	1.56612	0.671185	0.483471	2.2124	0.654249
Adam22	0.627516	2.91583	5.33627	6.78978	7.69681	3.10781	1.79539	7.58396	5.49267	0.483471	4.23386	5.23359
Adam23	5.57978	6.85654	4.62058	5.85547	6.74598	7.39076	4.04064	6.66554	0.671185	2.22321	5.41412	3.59212
Adam24	7.32627	0.654249	0.575793	4.38967	2.48852	0.231563	1.53107	6.52544	0.671185	0.483471	0.428802	0.654249
Adam25	0.627516	0.0980086	0.575793	4.0861	2.12022	1.36086	0.223411	0.163852	0.671185	0.483471	0.428802	0.654249
Adam26a	0.627516	0.463577	0.575793	0.575793	0.976241	0.231563	0.223411	4.88773	0.671185	0.483471	0.428802	0.654249
Adam26b	6.74389	0	0.575793	0.06572	0.0175239	0.231563	1.30169	3.87559	0.671185	0.483471	0.428802	0.654249
Adam28	8.04386	1.90196	0.575793	6.88899	2.12022	7.6982	5.47858	7.63149	4.10858	2.49848	8.41142	3.59212
Adam29	0.627516	0.481072	0.575793	2.57709	0.28595	0.231563	0.223411	6.99425	0.671185	0.483471	2.92215	0.654249
Adam3	0.627516	0.223411	0.575793	1.96068	0.885251	1.36086	1.53107	1.53799	0.671185	0.483471	0.428802	5.09017
Adam30	0.627516	1.96793	0.575793	2.2592	4.88629	3.2954	1.79539	1.6537	0.671185	0.483471	2.78384	0.654249
Adam32	0.627516	3.36729	3.03009	2.2592	0.575793	1.36086	0.223411	1.36086	4.55438	2.22321	0.428802	5.99075
Adam33	0.627516	0.292933	0.575793	0.06572	2.54094	0.231563	3.34809	0.163852	0.671185	0.483471	3.48879	0.654249
Adam34	0.627516	0.205233	0.575793	0.06572	0.28595	1.53879	0.223411	2.24753	0.671185	0.483471	0.428802	0.654249
Adam39	0.627516	0.13912	0.575793	1.8774	0.0175239	0.231563	1.30169	3.03774	0.671185	0.483471	1.83556	0.654249
Adam4	0.627516	0.06572	3.03009	1.01471	1.04763	1.53879	4.04064	5.6796	0.671185	0.483471	0.428802	4.79012
Adam5	0.627516	1.14628	0.575793	1.16486	1.55681	4.37118	0.223411	6.96253	0.671185	0.483471	2.54265	3.59212
[truncated: 20,550 more rows]
