# Supplementary material for: LaminA/C regulates epigenetic and chromatin architecture changes upon aging of hematopoietic stem cells
Source: Genome Biol. 2018 Nov 7;19:189. doi: 10.1186/s13059-018-1557-3 (PMC6223039; doi:10.1186/s13059-018-1557-3)
Supplement: Supplementary file 4 — Table S3. Comparisons with three different stringency levels (no false discovery rate adjustment (no FDR) (no), FDR with Benjamini-Hochberg (medium), and FDR with Bonferroni adjustment (high) with 0.05 p value cutoff) of RNA-seq expression profile in young and aged CASIN-treated HSCs compared to aged control HSCs. (XLSX 112 kb) [file 13059_2018_1557_MOESM4_ESM.xlsx]

## Sheet: Pheno
Sample	Group	Short_name
Aged_LT_CASIN_1	Aged_LT_CASIN	CASIN
Aged_LT_CASIN_2	Aged_LT_CASIN	CASIN
Aged_LT_CASIN_3	Aged_LT_CASIN	CASIN
Aged_LT_Control_0	Aged_LT_Control	Aged_LT
Aged_LT_Control_2	Aged_LT_Control	Aged_LT
Aged_LT_Control_3	Aged_LT_Control	Aged_LT
Aged_LT_Control_4	Aged_LT_Control	Aged_LT
Aged_LT_Control_5	Aged_LT_Control	Aged_LT
Young_LT_Control_2	Young_LT_Control	Young_LT
Young_LT_Control_3	Young_LT_Control	Young_LT
Young_LT_Control_4	Young_LT_Control	Young_LT
Young_LT_Control_5	Young_LT_Control	Young_LT

## Sheet: No_FDR_CASIN_vs_Aged_LT
Gene	logFC	AveExpr	t	P.Value	adj.P.Val	B
2700054A10Rik	8.69233	6.18458	24.8774	7.3154e-22	7.3154e-22	37.5707
Plekha1	6.19998	1.81056	8.479	1.56615e-09	1.56615e-09	11.4248
Klf14	5.84468	2.60304	6.89462	1.06197e-07	1.06197e-07	7.30915
Cog6	5.31188	1.55224	6.79215	1.40865e-07	1.40865e-07	7.10603
Pdha2	-4.60709	1.16714	-6.58275	2.51692e-07	2.51692e-07	6.53857
Pcdha9	6.12592	1.76019	6.2327	6.69821e-07	6.69821e-07	5.90815
Hsf5	5.26467	2.18766	6.13069	8.92505e-07	8.92505e-07	5.5761
Kcnq1ot1	15.7903	12.2419	6.31639	5.29598e-07	5.29598e-07	5.47506
Ahcy	-6.24015	3.36134	-5.96664	1.41812e-06	1.41812e-06	5.04612
Acsm1	5.37149	1.54714	5.93704	1.54192e-06	1.54192e-06	4.99402
Ganc	-5.17528	2.63304	-5.90499	1.68834e-06	1.68834e-06	4.93801
Pla2g4c	-5.58152	2.66259	-5.85387	1.95137e-06	1.95137e-06	4.84233
Olfr652	5.40473	1.82416	5.71267	2.91283e-06	2.91283e-06	4.51483
0610010F05Rik	-4.9016	1.92869	-5.72536	2.80974e-06	2.80974e-06	4.31698
Polr1d	5.05639	1.96949	5.63032	3.68089e-06	3.68089e-06	4.22115
Hnrnpk	6.21994	3.97221	5.46393	5.91037e-06	5.91037e-06	3.74307
Pcmtd2	-4.60256	2.12331	-5.42707	6.56468e-06	6.56468e-06	3.63698
Ncapg2	-5.44165	2.96472	-5.36368	7.86442e-06	7.86442e-06	3.51282
Nalcn	-4.72568	3.34584	-5.33058	8.64248e-06	8.64248e-06	3.46218
Bcl6b	5.41829	2.2142	5.25084	1.08483e-05	1.08483e-05	3.26184
Zfp804b	-5.33619	3.95992	-5.23562	1.13293e-05	1.13293e-05	3.23229
Entpd1	5.59185	2.05529	5.23783	1.12582e-05	1.12582e-05	3.12506
Dph7	5.12612	3.18058	5.21469	1.20261e-05	1.20261e-05	3.05491
Mpzl2	4.78096	1.89101	5.17971	1.32873e-05	1.32873e-05	3.0031
B3galt5	5.47969	2.50061	5.127	1.54419e-05	1.54419e-05	2.93518
C730027H18Rik	4.74848	0.887064	4.92846	2.71889e-05	2.71889e-05	2.35863
Rnf122	-4.43356	2.0699	-4.85155	3.38415e-05	3.38415e-05	2.24892
Cbx2	-4.44484	2.52911	-4.67935	5.51979e-05	5.51979e-05	1.80206
Dennd4b	-4.41765	1.71787	-4.63986	6.17371e-05	6.17371e-05	1.72152
3110035E14Rik	4.75497	2.09769	4.65875	5.85184e-05	5.85184e-05	1.70623
6720483E21Rik	4.73474	1.66676	4.61509	6.62267e-05	6.62267e-05	1.59832
Ndst1	-4.79261	3.33917	-4.5819	7.27534e-05	7.27534e-05	1.55031
Tmx3	4.8374	1.92224	4.57316	7.45741e-05	7.45741e-05	1.52265
Olfr1353	4.83184	1.14302	4.4908	9.41256e-05	9.41256e-05	1.30726
Ano3	-4.95334	4.11302	-4.46867	0.000100194	0.000100194	1.28913
1500012F01Rik	5.13659	1.87202	4.44675	0.000106586	0.000106586	1.27231
Pkdrej	4.89084	2.716	4.48914	9.45674e-05	9.45674e-05	1.27019
Sft2d2	4.82736	2.94198	4.48361	9.6057e-05	9.6057e-05	1.25061
Tmem206	-4.8801	2.83163	-4.42297	0.000113977	0.000113977	1.17675
Lrrn4	-4.53576	2.93333	-4.42274	0.00011405	0.00011405	1.15923
Abca8a	-4.49209	2.53519	-4.42007	0.000114912	0.000114912	1.15221
Dock11	5.03155	3.51525	4.42527	0.000113239	0.000113239	1.15066
Vash2	-4.28945	1.75759	-4.40636	0.000119437	0.000119437	1.13498
Plin5	3.80963	0.500804	4.46866	0.000100196	0.000100196	1.10323
Slc8a2	-4.22849	2.63794	-4.39296	0.00012403	0.00012403	1.09228
Rhbdl2	4.44765	3.04488	4.41844	0.000115439	0.000115439	1.08997
Aknad1	-4.21267	1.27451	-4.33431	0.00014627	0.00014627	0.953258
Tlr12	4.83124	2.30049	4.34826	0.000140648	0.000140648	0.921128
Kank4	-4.31228	1.93284	-4.33314	0.000146754	0.000146754	0.918603
Cd55	4.10478	1.9765	4.3297	0.000148178	0.000148178	0.884099
Rab7l1	4.62099	0.989863	4.30571	0.000158503	0.000158503	0.810888
Engase	4.93933	2.37238	4.28978	0.00016575	0.00016575	0.768764
Gpr68	4.52572	3.47224	4.26647	0.000176945	0.000176945	0.755819
Eri1	-4.53341	2.90747	-4.26047	0.000179945	0.000179945	0.729713
Lmbr1	4.4952	3.79773	4.25527	0.000182584	0.000182584	0.664456
Stard13	4.84743	2.42807	4.22628	0.000198017	0.000198017	0.61938
Olfr1372-ps1	-3.79055	1.47695	-4.15833	0.000239417	0.000239417	0.505377
Omd	4.1407	1.76866	4.1541	0.000242252	0.000242252	0.486402
Tnfrsf21	4.83543	3.2563	4.13537	0.000255241	0.000255241	0.415697
Arhgdib	4.48169	1.13337	4.13037	0.000258819	0.000258819	0.412768
Ipo9	5.02221	3.76184	4.12628	0.000261787	0.000261787	0.405834
Slitrk6	-4.43713	2.66381	-4.10642	0.000276671	0.000276671	0.394046
Zswim4	-4.1081	2.78311	-4.10073	0.000281085	0.000281085	0.383681
Pdhb	4.68734	1.781	4.08787	0.000291313	0.000291313	0.360914
Trim27	4.09426	1.81656	4.12128	0.000265455	0.000265455	0.346048
Naa25	4.66411	1.73754	4.08371	0.000294706	0.000294706	0.339753
Spag17	-4.59224	4.06862	-4.07075	0.000305514	0.000305514	0.267162
Ddah1	-4.40601	2.05284	-4.0353	0.000337094	0.000337094	0.23381
Lingo4	4.32677	2.64999	4.06735	0.000308407	0.000308407	0.229538
Tlr13	-4.78031	2.48749	-4.06488	0.000310529	0.000310529	0.227358
Uap1l1	4.25094	0.951981	4.04813	0.000325308	0.000325308	0.222613
4933411K20Rik	-4.18119	2.78198	-3.97703	0.000396099	0.000396099	0.0643211
Spcs2	4.25863	2.16999	3.98213	0.000390559	0.000390559	0.0308339
AI427809	4.54201	1.62073	3.95231	0.000424088	0.000424088	0.0226826
Slc29a2	-3.95138	1.21074	-3.9545	0.000421531	0.000421531	0.0185181
Slu7	4.30112	1.95956	3.95269	0.000423642	0.000423642	0.00252799
Pmm2	4.24232	0.70882	3.95006	0.000426735	0.000426735	0.0016109
Naa35	4.1262	1.11129	3.9594	0.000415871	0.000415871	-0.00223165
Crk	4.61809	3.75352	3.94071	0.000437881	0.000437881	-0.058109
Asgr2	-3.93683	1.65857	-3.91562	0.000469235	0.000469235	-0.0706241
Cds1	4.30699	1.87036	3.86701	0.000536337	0.000536337	-0.213341
Mfap2	4.22048	0.712008	3.82955	0.000594379	0.000594379	-0.291568
Pold1	4.08904	1.61832	3.82218	0.000606486	0.000606486	-0.29587
Ccdc86	4.15611	1.47978	3.82159	0.000607466	0.000607466	-0.321936
Mmp20	4.14747	1.22729	3.8012	0.000642312	0.000642312	-0.371464
Parva	-4.29318	2.2582	-3.80006	0.000644321	0.000644321	-0.372864
Map3k5	-4.16348	2.25272	-3.76941	0.000700572	0.000700572	-0.425984
Ahcyl1	4.22197	1.49325	3.77387	0.000692097	0.000692097	-0.427968
Serpina11	4.18301	0.695524	3.76134	0.00071616	0.00071616	-0.456351
Sox8	4.14271	2.31232	3.77073	0.000698056	0.000698056	-0.459234
Lphn2	-4.64304	2.95442	-3.75056	0.000737523	0.000737523	-0.467408
C1ql1	-3.71813	1.18013	-3.74713	0.000744443	0.000744443	-0.468809
Armc5	4.18818	2.05651	3.74382	0.000751176	0.000751176	-0.492179
D19Bwg1357e	-4.4182	3.136	-3.73528	0.000768848	0.000768848	-0.497977
Ippk	4.12204	1.27984	3.73149	0.000776819	0.000776819	-0.526041
Nfic	-4.87028	3.42311	-3.72945	0.000781146	0.000781146	-0.604609
Abcb11	4.32295	2.8227	3.69053	0.000868252	0.000868252	-0.633766
Ppp2r5a	-4.85866	5.31522	-3.72335	0.000794201	0.000794201	-0.639803
Atg2a	-4.04206	2.97489	-3.66689	0.000925694	0.000925694	-0.648641
Ube2k	4.31325	3.55116	3.6839	0.000883996	0.000883996	-0.648877
Zfp758	4.31473	1.33886	3.66646	0.000926779	0.000926779	-0.679852
Mybpc2	-3.49272	1.54268	-3.66443	0.000931877	0.000931877	-0.682924
Krtap5-4	4.21669	1.37218	3.65355	0.000959727	0.000959727	-0.696689
Rab11fip4os1	-3.4989	1.28257	-3.63019	0.00102226	0.00102226	-0.743052
Olfr1336	4.07985	0.703707	3.63096	0.00102013	0.00102013	-0.768146
Creb5	3.14899	5.13504	3.60924	0.0010817	0.0010817	-0.783142
Blzf1	4.25806	3.65393	3.60526	0.00109336	0.00109336	-0.822315
Wdr62	-3.5939	1.61643	-3.59565	0.00112201	0.00112201	-0.823739
Jup	4.32663	2.81084	3.59831	0.00111401	0.00111401	-0.840081
Fstl1	3.99499	2.06256	3.57592	0.00118318	0.00118318	-0.894114
Fam192a	-3.65233	1.3659	-3.55426	0.00125405	0.00125405	-0.925484
Htr2b	4.33525	1.20213	3.54444	0.00128751	0.00128751	-0.943858
Hectd1	4.70683	3.68195	3.54706	0.0012785	0.0012785	-0.945396
Paip1	3.84845	3.3372	3.54952	0.0012701	0.0012701	-0.965192
Trim24	4.41803	4.03164	3.53674	0.00131438	0.00131438	-0.967943
Sap30bp	4.25324	1.57616	3.53066	0.00133595	0.00133595	-0.970229
Dcp1b	-4.34158	2.22416	-3.52811	0.00134511	0.00134511	-0.979171
Tmx4	-4.17011	2.90799	-3.53088	0.00133515	0.00133515	-0.980555
Hnf4a	4.41807	3.06961	3.53021	0.00133756	0.00133756	-0.990218
Btbd1	4.36505	2.71981	3.52401	0.00135992	0.00135992	-1.0032
Aar2	4.21861	1.5364	3.50553	0.00142882	0.00142882	-1.04036
Gm6213	-3.08225	0.7404	-3.49926	0.00145296	0.00145296	-1.04531
Chic2	4.09244	0.723444	3.48909	0.00149295	0.00149295	-1.07212
H2afz	-4.34058	2.5099	-3.49442	0.00147186	0.00147186	-1.08062
Cdh6	4.25971	1.76993	3.46983	0.00157157	0.00157157	-1.1076
Smc4	-4.23007	1.878	-3.47089	0.00156714	0.00156714	-1.11153
Kcnv1	-4.12153	2.5782	-3.46098	0.00160905	0.00160905	-1.13255
Lin37	-3.06691	0.874207	-3.45852	0.00161961	0.00161961	-1.13517
Cstf1	4.3967	0.821234	3.45147	0.00165027	0.00165027	-1.14723
Zfp292	-5.27208	4.6776	-3.47004	0.00157067	0.00157067	-1.15709
Cenpl	4.08959	3.69543	3.44843	0.00166366	0.00166366	-1.17126
Nol7	3.85579	1.77304	3.44191	0.0016927	0.0016927	-1.18108
Phf12	-3.53538	3.35952	-3.43434	0.00172709	0.00172709	-1.21087
2810454H06Rik	4.00109	1.18313	3.4283	0.00175498	0.00175498	-1.21338
Cep120	4.04383	2.98511	3.43023	0.00174601	0.00174601	-1.21743
Ick	-4.06666	2.08768	-3.42347	0.00177763	0.00177763	-1.2181
Nap1l2	4.13959	1.51563	3.42102	0.00178918	0.00178918	-1.22264
5031425E22Rik	4.2354	2.51483	3.40624	0.00186065	0.00186065	-1.25264
Epb4.2	3.73891	2.84487	3.41111	0.0018368	0.0018368	-1.26252
Eif3d	3.88508	2.26484	3.3876	0.00195467	0.00195467	-1.30314
Lrig1	-3.88762	2.33116	-3.38545	0.00196582	0.00196582	-1.30394
Dnm1	-4.12265	2.1957	-3.37431	0.00202448	0.00202448	-1.32248
Opa1	-4.18035	2.44347	-3.38021	0.00199318	0.00199318	-1.33827
Sycp2	-4.11469	2.53058	-3.36285	0.00208658	0.00208658	-1.34909
Tbc1d31	4.35303	2.45856	3.36613	0.00206866	0.00206866	-1.34956
Fam57b	-3.97492	2.97765	-3.36015	0.00210152	0.00210152	-1.35466
4930511E03Rik	-3.89065	1.93226	-3.35413	0.0021351	0.0021351	-1.36697
E130309D02Rik	4.00804	1.21836	3.3599	0.00210288	0.00210288	-1.36928
Crhr2	4.28475	2.29104	3.35352	0.00213854	0.00213854	-1.37209
Gm1995	-4.04242	2.1353	-3.34927	0.00216262	0.00216262	-1.38196
Gk2	3.88918	1.09603	3.34864	0.00216621	0.00216621	-1.38674
Gltscr1	3.92602	4.10396	3.34915	0.00216326	0.00216326	-1.39239
Pak7	-3.83013	2.58877	-3.34757	0.0021723	0.0021723	-1.40286
Hk1	4.13174	2.35484	3.3399	0.00221655	0.00221655	-1.40919
Lrrc17	3.70597	1.21303	3.34016	0.00221507	0.00221507	-1.41842
D630029K05Rik	-3.89924	2.26894	-3.3216	0.00232575	0.00232575	-1.43894
Prex1	4.00504	2.69193	3.32817	0.00228598	0.00228598	-1.43983
Pgm3	-4.03968	3.66631	-3.31843	0.00234516	0.00234516	-1.44734
Plin4	-3.54189	1.5314	-3.30748	0.00241348	0.00241348	-1.47058
Muc20	-4.54588	3.14896	-3.30301	0.00244194	0.00244194	-1.48026
Sntg1	-4.9385	3.62788	-3.31629	0.00235837	0.00235837	-1.49104
Htr2a	-3.59161	1.89516	-3.29626	0.00248548	0.00248548	-1.49524
Gm5538	3.66247	0.785487	3.28882	0.00253437	0.00253437	-1.51508
Chrna9	-3.52224	1.3446	-3.27694	0.00261428	0.00261428	-1.53772
BC030307	4.07532	2.7106	3.27864	0.00260269	0.00260269	-1.54309
Olfr1247	-2.81009	0.704397	-3.27307	0.00264082	0.00264082	-1.54679
Asic4	-3.34846	1.22132	-3.27309	0.00264069	0.00264069	-1.54882
Slc14a2	4.09742	3.08497	3.27466	0.00262988	0.00262988	-1.55113
Ptpn13	-4.41059	3.25315	-3.27177	0.00264985	0.00264985	-1.55323
Brd3	-3.68492	3.27195	-3.26688	0.00268388	0.00268388	-1.57385
Olfr893	-3.21232	1.05046	-3.25577	0.0027628	0.0027628	-1.58409
Olfr976	-3.7757	2.10156	-3.25145	0.00279404	0.00279404	-1.59638
2810032G03Rik	-2.93382	1.02824	-3.2498	0.0028061	0.0028061	-1.59715
Gnai2	3.9153	1.41715	3.24648	0.00283049	0.00283049	-1.61319
Gbp3	4.46833	1.88679	3.24512	0.0028405	0.0028405	-1.62066
Slc34a2	4.00824	1.80201	3.2415	0.00286736	0.00286736	-1.62186
Fam208b	4.32274	4.21327	3.23735	0.00289851	0.00289851	-1.62809
Rps9	3.99734	2.43427	3.22143	0.00302097	0.00302097	-1.65979
Ccdc14	3.89489	2.13249	3.22336	0.00300588	0.00300588	-1.66421
Casd1	-3.79431	2.34608	-3.21026	0.00310977	0.00310977	-1.68564
Naa40	-3.63078	2.50955	-3.20351	0.00316472	0.00316472	-1.69866
Gm3696	-3.51461	1.59074	-3.20162	0.00318024	0.00318024	-1.70207
Srsf7	-3.4134	1.10687	-3.19957	0.00319715	0.00319715	-1.71274
Rpl13	4.02589	3.41669	3.19753	0.00321408	0.00321408	-1.71414
Gnas	4.11908	3.02511	3.19321	0.00325022	0.00325022	-1.72512
Fbxo28	-4.06134	2.25224	-3.17631	0.00339545	0.00339545	-1.75674
Tpp2	-4.02352	2.81767	-3.17269	0.00342736	0.00342736	-1.76443
Dhrs3	3.8964	1.7683	3.17236	0.00343022	0.00343022	-1.76556
Ppp1r15b	-3.73358	2.31739	-3.17089	0.0034433	0.0034433	-1.7747
Kbtbd2	3.28359	3.82821	3.1766	0.00339288	0.00339288	-1.77523
Ubn1	-3.53014	2.76738	-3.16789	0.00347005	0.00347005	-1.77897
Adcyap1	4.08456	1.49784	3.16502	0.00349582	0.00349582	-1.78313
Fam102a	-3.77462	1.91959	-3.16501	0.00349596	0.00349596	-1.78445
Mlh1	3.79876	1.38323	3.16448	0.00350072	0.00350072	-1.78755
Cdca3	4.29052	2.33706	3.15745	0.00356476	0.00356476	-1.79873
Hpcal4	-3.7635	2.63531	-3.15452	0.00359179	0.00359179	-1.80376
Kcnmb2	-3.49178	1.94358	-3.15293	0.00360657	0.00360657	-1.80679
Sdc1	-3.8629	2.90064	-3.14904	0.00364284	0.00364284	-1.81511
Spag1	-3.36299	1.18453	-3.14708	0.00366125	0.00366125	-1.82492
Tm4sf5	3.32673	0.490007	3.15208	0.00361447	0.00361447	-1.82913
Tmem183a	3.72877	2.09127	3.14541	0.00367709	0.00367709	-1.82927
Gm10532	3.95598	1.34657	3.1411	0.00371806	0.00371806	-1.83244
Tmtc2	4.16013	2.78434	3.14016	0.00372705	0.00372705	-1.83416
Fut7	3.85403	0.887999	3.13721	0.00375547	0.00375547	-1.84679
Leng1	3.43311	1.42216	3.13061	0.00381969	0.00381969	-1.85598
Stk36	-4.36847	2.12045	-3.12952	0.00383038	0.00383038	-1.85707
Erg	-3.38529	1.60797	-3.12499	0.00387525	0.00387525	-1.86743
Hnrnpul2	-4.48721	4.45655	-3.12947	0.00383085	0.00383085	-1.8836
Top2b	-4.33679	3.09106	-3.11758	0.00394964	0.00394964	-1.89117
Rsbn1	4.18431	3.26559	3.11234	0.00400303	0.00400303	-1.89403
Rbm46	-3.01048	2.14499	-3.11034	0.00402365	0.00402365	-1.89853
Kdm2a	-3.99911	4.37375	-3.10617	0.00406685	0.00406685	-1.90632
Wbscr27	3.81422	1.80468	3.10447	0.00408461	0.00408461	-1.91083
Hdac4	3.61257	0.990698	3.10449	0.00408438	0.00408438	-1.91323
Ckap5	-3.49072	2.40513	-3.10463	0.00408296	0.00408296	-1.91336
Pkm	-4.30578	2.60875	-3.10092	0.0041219	0.0041219	-1.91876
Trmt12	3.89404	2.67542	3.09475	0.00418751	0.00418751	-1.93068
Paqr6	-3.5577	1.98476	-3.08733	0.00426766	0.00426766	-1.95153
Slc25a10	4.08633	2.36093	3.07964	0.00435237	0.00435237	-1.96964
Bbs10	-2.9517	1.26714	-3.07347	0.00442145	0.00442145	-1.97765
Dvl3	4.1524	1.7491	3.06998	0.004461	0.004461	-1.9826
Cdk8	3.88389	2.79293	3.06761	0.00448798	0.00448798	-1.98886
Phf23	4.26402	2.9148	3.06622	0.00450398	0.00450398	-1.99064
Usp38	-3.70492	2.29425	-3.06535	0.00451399	0.00451399	-1.99247
Krtap4-9	3.41491	1.44613	3.06628	0.00450325	0.00450325	-1.9936
Cecr6	-3.70697	2.3706	-3.06521	0.00451558	0.00451558	-1.9961
A830019L24Rik	-3.26758	1.19664	-3.06377	0.00453218	0.00453218	-1.99873
Idnk	3.79153	2.86567	3.06133	0.00456042	0.00456042	-2.00248
Myl6	-3.98196	1.75224	-3.05423	0.00464367	0.00464367	-2.0189
Akt3	4.06097	2.43092	3.0512	0.00467949	0.00467949	-2.02253
Olfr521	-3.13133	1.21191	-3.04801	0.00471769	0.00471769	-2.02939
Acy3	-2.70854	0.72305	-3.04837	0.00471335	0.00471335	-2.03023
Xkr7	3.60625	1.20051	3.04348	0.00477231	0.00477231	-2.04249
Kbtbd8	3.83973	2.59226	3.04079	0.00480505	0.00480505	-2.04495
Trim36	-4.29978	3.75626	-3.04489	0.00475521	0.00475521	-2.04504
Rab27a	-3.72064	2.41225	-3.0401	0.00481346	0.00481346	-2.04714
Cdc25b	4.09238	2.20988	3.0364	0.00485891	0.00485891	-2.05313
Tas2r144	3.34854	0.402286	3.03864	0.00483133	0.00483133	-2.05905
Adnp2	-3.51227	2.25462	-3.03615	0.00486198	0.00486198	-2.05933
4930469G21Rik	3.65889	1.94347	3.02676	0.00497931	0.00497931	-2.07502
Lamp3	4.30617	2.81536	3.02167	0.00504392	0.00504392	-2.08494
Olfr862	3.76264	1.75773	3.01725	0.00510077	0.00510077	-2.09339
Aplnr	-3.36496	1.62163	-3.0159	0.00511815	0.00511815	-2.09531
Cdsn	-2.94979	1.56386	-3.01593	0.00511783	0.00511783	-2.09542
Olfr384	4.0102	1.31153	3.01558	0.00512238	0.00512238	-2.09623
Tulp3	3.51115	3.62673	3.01637	0.00511213	0.00511213	-2.09691
Zfp444	3.46892	4.11086	3.01648	0.00511065	0.00511065	-2.09827
Klhl42	-4.15306	2.86017	-3.02312	0.00502541	0.00502541	-2.09987
Bzw1	-4.52264	3.24404	-3.02084	0.0050546	0.0050546	-2.1049
Clint1	-3.48436	1.80024	-3.00993	0.00519612	0.00519612	-2.11163
Psmd3	3.62402	1.73732	3.00692	0.00523585	0.00523585	-2.11519
Tbc1d15	-2.58206	1.0354	-3.00764	0.00522633	0.00522633	-2.11537
Pram1	-2.86111	1.33274	-3.0062	0.00524546	0.00524546	-2.11857
8430423G03Rik	3.65881	1.25284	3.00084	0.00531702	0.00531702	-2.1277
Stox1	3.8035	1.08476	2.98809	0.00549092	0.00549092	-2.15376
Agap2	3.98625	3.93129	2.97456	0.00568146	0.00568146	-2.18045
Vps18	-3.52219	2.83881	-2.97753	0.00563916	0.00563916	-2.18172
Rbm3	-4.27973	3.01421	-2.96758	0.00578221	0.00578221	-2.19463
Arhgap6	4.13927	3.49576	2.96594	0.00580604	0.00580604	-2.19809
Fgfr3	3.7555	1.79881	2.96502	0.0058195	0.0058195	-2.20113
Gm13157	-4.58361	4.89935	-2.96504	0.00581916	0.00581916	-2.20606
Vmn1r4	3.12958	0.423179	2.96503	0.00581938	0.00581938	-2.20784
Exoc3l	3.8131	1.37775	2.96002	0.00589315	0.00589315	-2.21041
Gprin3	-3.94904	1.6576	-2.95874	0.0059121	0.0059121	-2.21274
Polh	3.78776	0.938082	2.95917	0.00590568	0.00590568	-2.2128
Olfr149	-2.42934	0.644545	-2.96013	0.00589144	0.00589144	-2.22002
Rfk	3.4372	2.22205	2.95474	0.00597182	0.00597182	-2.22084
Tmed9	3.40324	1.50956	2.9539	0.00598441	0.00598441	-2.22271
Tcf23	-3.29292	1.30259	-2.95064	0.00603359	0.00603359	-2.23136
Tub	3.64346	3.23764	2.94928	0.00605431	0.00605431	-2.23196
Rbm45	3.40786	2.96875	2.94667	0.0060941	0.0060941	-2.23725
Myo1b	-3.94048	1.94288	-2.94596	0.00610492	0.00610492	-2.23869
Rab11fip4	-3.11737	1.41034	-2.94507	0.00611856	0.00611856	-2.2437
Gm5531	3.61089	2.29592	2.94385	0.00613735	0.00613735	-2.24402
Clec3a	-2.95311	1.74093	-2.93829	0.00622338	0.00622338	-2.25669
Mast2	4.03152	2.39277	2.93947	0.00620504	0.00620504	-2.26001
Msl3l2	-2.68967	0.817863	-2.93814	0.00622585	0.00622585	-2.26414
Wscd1	-3.09704	2.2288	-2.93622	0.00625578	0.00625578	-2.26558
Lmbrd2	-3.5047	1.91213	-2.92633	0.00641266	0.00641266	-2.27998
Ddx3x	-4.03822	3.23612	-2.92459	0.00644061	0.00644061	-2.28207
Tex13a	-2.73766	0.819068	-2.92685	0.00640429	0.00640429	-2.28334
Nlrp5-ps	3.66478	1.60835	2.92312	0.00646429	0.00646429	-2.28489
Pcdhga12	-3.34084	1.35641	-2.92636	0.0064121	0.0064121	-2.28711
Atp11b	3.75012	2.61098	2.92078	0.00650216	0.00650216	-2.29029
Tssk4	2.86695	0.530129	2.91893	0.00653238	0.00653238	-2.29941
Gabarapl2	-4.47208	3.67088	-2.91954	0.00652236	0.00652236	-2.30328
Btg4	3.81692	1.21765	2.9127	0.0066348	0.0066348	-2.30664
Olfr1457	-2.77645	0.90132	-2.91621	0.00657688	0.00657688	-2.30746
D330041H03Rik	3.24425	2.5056	2.91176	0.00665046	0.00665046	-2.30973
Cnrip1	-2.95594	0.832763	-2.91297	0.00663035	0.00663035	-2.30989
Surf6	-4.20399	4.07301	-2.91151	0.00665455	0.00665455	-2.31202
Btbd11	-3.44719	2.72319	-2.91424	0.00660935	0.00660935	-2.31543
Mkln1	-3.77476	2.35854	-2.90639	0.00674019	0.00674019	-2.31863
Fcrl5	3.70537	2.58571	2.90621	0.00674319	0.00674319	-2.3192
Spr	-2.91387	1.00938	-2.90658	0.00673701	0.00673701	-2.32646
Epb4.1l3	-3.77117	2.13908	-2.89768	0.00688816	0.00688816	-2.33722
Utp20	3.64044	2.3491	2.89558	0.00692429	0.00692429	-2.34034
Gad2	2.85658	6.33099	2.90392	0.00678186	0.00678186	-2.34041
B4galt3	3.77436	0.864416	2.90338	0.00679097	0.00679097	-2.34118
Polr3b	3.57016	2.26024	2.89033	0.00701543	0.00701543	-2.3509
Sap18	-3.9011	3.88396	-2.89065	0.00700979	0.00700979	-2.35427
Rsrc1	-4.10168	1.82969	-2.89001	0.00702102	0.00702102	-2.3544
Wfdc8	-3.7386	2.89575	-2.88809	0.00705454	0.00705454	-2.35521
Trmt44	3.54819	1.74725	2.8874	0.00706677	0.00706677	-2.35704
Olfr153	2.9112	0.44022	2.88676	0.00707794	0.00707794	-2.36228
2210404O09Rik	3.55939	1.65132	2.88116	0.00717725	0.00717725	-2.3716
Il1rapl1	-3.07877	1.53084	-2.88425	0.00712227	0.00712227	-2.37543
4930505G20Rik	3.46593	0.567416	2.86874	0.00740197	0.00740197	-2.39431
Kif21b	-3.62949	2.48779	-2.86732	0.00742822	0.00742822	-2.4007
Ilvbl	3.23283	1.14059	2.86542	0.00746318	0.00746318	-2.40278
Triml1	-3.00317	1.38409	-2.86378	0.00749364	0.00749364	-2.40738
Iqsec1	3.39473	3.61073	2.86144	0.00753716	0.00753716	-2.40846
Mptx1	-3.22656	1.3134	-2.86218	0.00752341	0.00752341	-2.41797
Glrp1	-2.87819	1.18135	-2.85661	0.00762804	0.00762804	-2.42788
Kcnab1	-2.65124	1.27127	-2.85484	0.0076614	0.0076614	-2.42856
Serpina3i	3.7944	0.962299	2.84901	0.00777274	0.00777274	-2.43294
Ccna2	-3.16972	1.31536	-2.85489	0.00766053	0.00766053	-2.43471
Asb3	-3.26066	1.40739	-2.85345	0.00768791	0.00768791	-2.43681
Igf2bp3	3.51889	4.05775	2.84585	0.00783381	0.00783381	-2.43906
Sp100	4.07816	2.01078	2.84486	0.00785294	0.00785294	-2.44292
Zfp114	3.71398	1.51266	2.84672	0.00781708	0.00781708	-2.4435
Fbxo17	-2.99751	2.10848	-2.84899	0.00777312	0.00777312	-2.44367
Tekt4	3.64109	1.06246	2.84354	0.0078787	0.0078787	-2.444
Rac1	-3.55601	3.05441	-2.85091	0.00773644	0.00773644	-2.44529
Pcdhga4	-3.41321	1.58985	-2.84122	0.00792391	0.00792391	-2.45241
Tor4a	-4.00976	3.44754	-2.83896	0.00796837	0.00796837	-2.45314
Fbxo11	-3.48872	2.72752	-2.84465	0.00785717	0.00785717	-2.45505
Tenm2	3.20357	3.48268	2.83461	0.00805436	0.00805436	-2.46363
Senp7	-3.07687	2.49673	-2.83427	0.00806113	0.00806113	-2.46481
Aldoart1	-3.32531	1.4501	-2.83077	0.00813106	0.00813106	-2.47394
Gm18409	-3.34397	2.19755	-2.83639	0.00801903	0.00801903	-2.47601
Prkci	-3.47674	2.20766	-2.83591	0.00802852	0.00802852	-2.47642
Nfatc3	-3.75139	3.27247	-2.82774	0.00819214	0.00819214	-2.47746
Cts8	-4.19588	3.52268	-2.82726	0.0082018	0.0082018	-2.4778
9330162B11Rik	-3.05104	1.80891	-2.82833	0.00818013	0.00818013	-2.48019
Trim16	3.35786	2.20429	2.82278	0.00829285	0.00829285	-2.48444
Slc2a1	3.98384	1.67816	2.82842	0.00817832	0.00817832	-2.48458
Gzf1	-2.87832	1.70322	-2.82871	0.00817247	0.00817247	-2.48908
Nutm1	-3.48831	2.10063	-2.82699	0.00820731	0.00820731	-2.48929
Foxq1	-3.14275	1.3686	-2.82261	0.00829642	0.00829642	-2.49489
Rec8	3.80129	1.26606	2.817	0.00841176	0.00841176	-2.49847
Pou6f2	-3.05629	2.25883	-2.8158	0.00843679	0.00843679	-2.50525
Ss18	-3.40195	2.12512	-2.81343	0.00848605	0.00848605	-2.50727
Fam126b	-4.40837	3.80638	-2.81089	0.00853924	0.00853924	-2.51077
Gm5523	-4.20772	3.47035	-2.81392	0.0084758	0.0084758	-2.51135
Pxdn	3.54966	1.46318	2.80737	0.00861338	0.00861338	-2.5158
Gm13288	3.24668	1.37182	2.80683	0.00862493	0.00862493	-2.51581
Col25a1	-4.29039	3.72297	-2.80993	0.00855953	0.00855953	-2.51811
Cd300lb	-3.60828	1.68222	-2.80335	0.00869905	0.00869905	-2.52235
Zpbp	-3.39142	1.92467	-2.80259	0.0087153	0.0087153	-2.52424
Srrt	-3.23649	2.08637	-2.80864	0.00858667	0.00858667	-2.52981
Tmed2	-4.36148	3.51056	-2.79926	0.00878675	0.00878675	-2.53087
Klhl23	3.36252	3.39424	2.79772	0.00882015	0.00882015	-2.5333
Pigg	-2.76193	1.1861	-2.80422	0.00868049	0.00868049	-2.53679
Ppp2r3c	-3.43499	2.03334	-2.79456	0.00888875	0.00888875	-2.54061
Cntn4	-3.59909	2.28665	-2.79844	0.00880463	0.00880463	-2.54347
LOC102631757	3.65565	1.149	2.79329	0.00891651	0.00891651	-2.54356
Kcnk1	3.07985	3.8801	2.79198	0.00894519	0.00894519	-2.54489
Olfr1465	-2.60566	0.931634	-2.80023	0.00876588	0.00876588	-2.546
Fbxo41	3.75444	2.61074	2.78847	0.00902258	0.00902258	-2.55229
Mier3	3.5471	2.75391	2.78623	0.00907211	0.00907211	-2.55657
Taok1	3.32572	5.40656	2.79735	0.00882813	0.00882813	-2.56232
Olfr1090	-2.51269	0.658237	-2.79273	0.00892868	0.00892868	-2.56571
Usp51	3.55311	1.49325	2.78036	0.00920358	0.00920358	-2.5699
Jmjd4	3.6968	2.85472	2.7777	0.00926363	0.00926363	-2.57331
Apc2	-3.44156	2.25193	-2.77661	0.00928851	0.00928851	-2.57419
Skiv2l	-3.26729	1.68474	-2.7817	0.00917338	0.00917338	-2.57784
Gab1	3.74392	2.42942	2.77501	0.00932493	0.00932493	-2.57962
Klhl29	-3.90947	2.99972	-2.77259	0.00938017	0.00938017	-2.58266
Dis3	3.60889	1.02393	2.77502	0.00932455	0.00932455	-2.58583
Dtd2	3.56578	1.87805	2.77037	0.00943125	0.00943125	-2.58809
Riok3	-3.62882	4.45878	-2.7721	0.00939155	0.00939155	-2.59158
Vil1	-3.43606	1.95694	-2.77801	0.00925673	0.00925673	-2.59403
Pabpc6	3.72127	2.92622	2.76596	0.00953342	0.00953342	-2.5987
Fmo5	-0.924593	10.236	-3.16214	0.0035219	0.0035219	-2.60007
Gm6793	-1.71383	9.05803	-2.96128	0.00587449	0.00587449	-2.60473
Lmbrd1	2.95901	3.402	2.75907	0.00969517	0.00969517	-2.608
Vmn1r208	-2.80509	1.1036	-2.76714	0.0095059	0.0095059	-2.60897
Nol4	3.41219	2.31969	2.75275	0.00984575	0.00984575	-2.62175
Dnajc10	-3.23845	1.93222	-2.75794	0.00972205	0.00972205	-2.6256
Dbh	-3.26676	1.71749	-2.75477	0.00979742	0.00979742	-2.63094
Six2	-1.65126	7.45462	-2.82579	0.00823151	0.00823151	-2.63738
Zbtb7a	-1.82637	7.03245	-2.74844	0.00994978	0.00994978	-2.75909
Gm10845	-0.294477	13.2307	-2.99132	0.00544636	0.00544636	-5.44589
Zfp488	-0.769161	14.2073	-3.64898	0.000971654	0.000971654	-6.75582
Gm17644	-0.254342	13.9412	-2.77823	0.00925175	0.00925175	-7.19293
4930470H14Rik	-0.472605	14.4874	-3.64005	0.000995402	0.000995402	-7.58501

## Sheet: No_FDR_Young_LT_vs_Aged_LT
Gene	logFC	AveExpr	t	P.Value	adj.P.Val	B
2700054A10Rik	7.51666	6.18458	16.8747	4.74203e-17	4.74203e-17	27.3856
Gigyf2	-5.84112	4.02725	-8.07245	4.48855e-09	4.48855e-09	10.6002
Mrps24	5.42815	2.59976	7.65498	1.35219e-08	1.35219e-08	9.45032
Gm5523	-6.03331	3.47035	-7.34731	3.08907e-08	3.08907e-08	8.6275
Bmi1	-5.02418	2.07828	-7.10959	5.89179e-08	5.89179e-08	8.07466
Pdha2	-4.50185	1.16714	-6.85317	1.19037e-07	1.19037e-07	7.30925
Golga2	-5.44283	2.91406	-6.75808	1.5477e-07	1.5477e-07	7.29317
Api5	-5.13056	2.96591	-6.44904	3.65367e-07	3.65367e-07	6.44351
Pcmtd2	-4.67129	2.12331	-6.47455	3.40246e-07	3.40246e-07	6.42358
Cntn4	-4.95645	2.28665	-6.34273	4.91911e-07	4.91911e-07	6.02404
Bdp1	-5.91208	4.07634	-6.08864	1.00482e-06	1.00482e-06	5.49839
Kcnq1ot1	15.762	12.2419	6.30989	5.39339e-07	5.39339e-07	5.44465
Gm21276	-6.10061	4.8982	-6.05703	1.09855e-06	1.09855e-06	5.31789
D10Bwg1379e	-5.46116	3.38686	-6.01528	1.23597e-06	1.23597e-06	5.2378
Frem2	-5.27193	3.83573	-5.93204	1.5639e-06	1.5639e-06	5.14655
Ccdc88c	5.25497	2.09394	5.93165	1.56562e-06	1.56562e-06	5.056
Ap1g1	-4.93075	2.67823	-5.76546	2.50743e-06	2.50743e-06	4.67444
Tmem56	-4.54903	2.87327	-5.5845	4.19334e-06	4.19334e-06	4.18379
Ldoc1	5.07858	1.04656	5.55692	4.53565e-06	4.53565e-06	4.06164
Sfmbt1	-5.18564	3.56907	-5.40507	6.98937e-06	6.98937e-06	3.76795
Kank4	-4.44344	1.93284	-5.39249	7.24457e-06	7.24457e-06	3.67263
Fzd7	-5.55479	3.56978	-5.33711	8.48312e-06	8.48312e-06	3.48025
E330014E10Rik	-4.09974	1.90626	-5.30193	9.37793e-06	9.37793e-06	3.3867
Blvra	4.74054	0.880879	5.25725	1.06518e-05	1.06518e-05	3.27259
Pak7	-4.28025	2.58877	-5.16472	1.38674e-05	1.38674e-05	3.07411
Ankrd6	-4.19303	2.28205	-5.15988	1.40603e-05	1.40603e-05	3.05372
Hiat1	4.9504	1.69486	5.13358	1.51549e-05	1.51549e-05	2.99247
Ssbp3	5.29311	2.74386	5.1127	1.60845e-05	1.60845e-05	2.93446
Col5a2	5.28253	2.38846	5.13347	1.51596e-05	1.51596e-05	2.91712
Nsun6	-4.72499	2.22511	-5.07764	1.77749e-05	1.77749e-05	2.88127
Whamm	4.44569	2.92719	5.09936	1.67077e-05	1.67077e-05	2.8765
Tfdp2	-4.43389	2.35449	-5.07221	1.80522e-05	1.80522e-05	2.85988
Nkain2	-4.65939	2.96286	-5.03921	1.98325e-05	1.98325e-05	2.79114
Zzef1	-5.02274	3.47451	-4.96331	2.46201e-05	2.46201e-05	2.56781
Afmid	-4.31276	2.13358	-4.92581	2.73946e-05	2.73946e-05	2.46446
Dcp1b	-4.5949	2.22416	-4.90337	2.92016e-05	2.92016e-05	2.44313
Smok2a	-4.18481	1.96098	-4.90075	2.94201e-05	2.94201e-05	2.40304
Pdcl	5.23957	2.11954	4.88049	3.11666e-05	3.11666e-05	2.36854
Ldlrad2	4.63259	3.63828	4.95851	2.49585e-05	2.49585e-05	2.35699
Pskh1	-4.71576	2.89948	-4.86979	3.21298e-05	3.21298e-05	2.35432
Rnf122	-4.2841	2.0699	-4.87957	3.12483e-05	3.12483e-05	2.34871
Zfp260	-4.25156	1.57306	-4.74983	4.51894e-05	4.51894e-05	2.02318
Amelx	4.61865	1.15713	4.74929	4.52578e-05	4.52578e-05	1.99572
Lrrtm2	-4.29911	2.85223	-4.70887	5.07624e-05	5.07624e-05	1.9244
Fndc1	-5.28524	3.79267	-4.68589	5.41825e-05	5.41825e-05	1.82849
Tmem80	-4.00285	1.77723	-4.64105	6.1529e-05	6.1529e-05	1.73799
Heatr5a	-4.61534	3.78655	-4.6081	6.75513e-05	6.75513e-05	1.64827
Aknad1	-4.12308	1.27451	-4.51201	8.86534e-05	8.86534e-05	1.41975
Drd1a	4.39442	2.53911	4.49493	9.30339e-05	9.30339e-05	1.31999
Clk3	4.46641	1.57418	4.45022	0.000105548	0.000105548	1.23623
Gm5622	-5.50066	4.65627	-4.45184	0.000105067	0.000105067	1.2303
Npepps	-4.05267	2.33372	-4.43261	0.000110921	0.000110921	1.21751
Sacm1l	4.23466	1.85948	4.42838	0.000112251	0.000112251	1.20161
Sorbs2	-4.45293	3.03398	-4.37573	0.000130193	0.000130193	1.0968
Gys2	-4.01427	2.02993	-4.37638	0.000129954	0.000129954	1.07838
Cln8	-4.99638	4.90268	-4.37796	0.000129379	0.000129379	0.967108
Iqsec1	4.60697	3.61073	4.37217	0.000131503	0.000131503	0.964972
Wnt2b	-4.15476	1.83144	-4.3191	0.000152655	0.000152655	0.938446
Thsd7b	4.80907	2.69227	4.34079	0.000143631	0.000143631	0.913881
Pik3cd	-4.00613	1.95404	-4.30799	0.000157493	0.000157493	0.902654
Orc6	4.7029	1.27807	4.30915	0.00015698	0.00015698	0.90059
Gprin3	-4.32284	1.6576	-4.30212	0.000160109	0.000160109	0.898063
Gng4	-3.70824	1.92238	-4.27894	0.000170864	0.000170864	0.822478
Adamts8	-3.71645	1.68524	-4.27528	0.000172626	0.000172626	0.815164
Cldn19	-4.8127	3.92919	-4.26927	0.000175561	0.000175561	0.768544
Fbln2	-4.23358	1.93573	-4.24079	0.000190138	0.000190138	0.743283
Tcf23	-3.66672	1.30259	-4.22375	0.000199424	0.000199424	0.682796
Olfr1372-ps1	-3.66945	1.47695	-4.20169	0.000212111	0.000212111	0.630847
Olfr56	4.13191	1.51279	4.20369	0.000210934	0.000210934	0.596678
Tnfsf12	-3.8187	1.92623	-4.18464	0.000222461	0.000222461	0.591227
Mcm7	-3.74159	1.67124	-4.17586	0.000227986	0.000227986	0.569685
Msx1os	4.03327	1.63146	4.18398	0.000222873	0.000222873	0.566532
Spag1	-3.62308	1.18453	-4.1751	0.000228468	0.000228468	0.564537
Gm12250	4.66726	1.96987	4.16619	0.000234219	0.000234219	0.546545
Met	-4.09898	2.30176	-4.1573	0.000240101	0.000240101	0.534792
Pde6a	4.27339	3.93216	4.17814	0.000226537	0.000226537	0.50184
Fanca	4.6716	2.40246	4.13406	0.000256172	0.000256172	0.429002
Cc2d2a	-4.20129	3.37774	-4.11871	0.000267366	0.000267366	0.419819
Ccm2l	4.25088	1.6813	4.0956	0.000285121	0.000285121	0.374893
Rab2b	4.45353	3.87827	4.10384	0.000278662	0.000278662	0.346341
Fbxw2	-4.19534	3.36979	-4.08346	0.00029491	0.00029491	0.34442
Lyst	-4.50927	4.80453	-4.11386	0.000271	0.000271	0.341721
Mcidas	4.21166	3.30639	4.10676	0.000276407	0.000276407	0.339709
Zswim6	-3.57118	2.76076	-4.08132	0.00029667	0.00029667	0.335088
Npc1l1	-4.04448	1.59452	-4.07404	0.000302731	0.000302731	0.330032
Ehbp1	-3.83584	2.04011	-4.05167	0.000322132	0.000322132	0.273033
Saysd1	-4.18768	2.21513	-4.03669	0.000335802	0.000335802	0.232867
Parva	-4.13761	2.2582	-4.04186	0.000331023	0.000331023	0.232847
Ppp2r5c	-3.97083	2.15733	-4.02791	0.000344073	0.000344073	0.217433
Abcf1	-3.72767	1.67011	-3.9945	0.000377428	0.000377428	0.13196
Pkd2	-4.06474	3.36065	-3.99051	0.000381615	0.000381615	0.117246
Fam109b	-3.84528	2.0718	-3.97526	0.000398041	0.000398041	0.0860837
Asgr2	-3.81865	1.65857	-3.9695	0.000404436	0.000404436	0.070982
Zfand1	-3.66292	1.3616	-3.95828	0.000417154	0.000417154	0.0411254
Pla2g4c	-4.75243	2.66259	-3.95324	0.000423001	0.000423001	0.0097468
Efnb3	4.59577	3.05012	3.94595	0.0004316	0.0004316	-0.0159103
Lrit3	-3.80895	2.00783	-3.92067	0.000462746	0.000462746	-0.0449566
Zfp652	4.51723	2.90701	3.92943	0.00045171	0.00045171	-0.0549243
Wdr12	-4.11988	3.02468	-3.90321	0.000485535	0.000485535	-0.0810713
Clstn3	-3.88214	2.39771	-3.89172	0.000501137	0.000501137	-0.111849
4930502E09Rik	3.91446	0.980918	3.90311	0.000485674	0.000485674	-0.121546
Usp32	-4.48289	3.8744	-3.89585	0.000495475	0.000495475	-0.122424
Psma8	4.3702	1.83568	3.88798	0.000506316	0.000506316	-0.123827
Cd99l2	4.01594	1.92605	3.88275	0.00051365	0.00051365	-0.138725
Dnah17	-5.36935	4.70922	-3.87571	0.000523681	0.000523681	-0.185648
Zmym4	-4.8999	3.80292	-3.88824	0.000505956	0.000505956	-0.186998
Edn1	-3.89302	1.9067	-3.86561	0.00053841	0.00053841	-0.187574
Pcyox1l	-3.71974	1.64705	-3.85957	0.000547412	0.000547412	-0.189231
Zfp68	-4.07432	2.36232	-3.85195	0.000558979	0.000558979	-0.206385
Pttg1ip	3.97314	1.34934	3.85647	0.000552081	0.000552081	-0.210131
E2f7	-3.85433	2.33737	-3.83977	0.000577958	0.000577958	-0.236711
Erg	-3.54341	1.60797	-3.83868	0.000579688	0.000579688	-0.2443
Egflam	-4.26481	2.8472	-3.83569	0.00058446	0.00058446	-0.258259
Gtpbp4	-3.85348	1.88248	-3.80988	0.000627246	0.000627246	-0.307988
Zim1	-4.13892	2.8252	-3.79295	0.000656959	0.000656959	-0.349066
Arhgap29	-3.99789	2.38861	-3.78372	0.000673745	0.000673745	-0.369938
Map3k10	-3.72777	1.9528	-3.77816	0.000684047	0.000684047	-0.38539
Radil	-3.53406	1.81217	-3.77196	0.000695716	0.000695716	-0.402363
9930014A18Rik	-3.96473	3.24963	-3.7695	0.000700399	0.000700399	-0.404284
Arap3	-4.21725	2.61174	-3.75928	0.000720196	0.000720196	-0.429378
Gm14436	-4.12703	2.72728	-3.74443	0.00074993	0.00074993	-0.464741
Eddm3b	3.94642	2.39948	3.7509	0.000736831	0.000736831	-0.472292
Gm21283	3.91628	0.708218	3.743	0.000752862	0.000752862	-0.491233
Sgtb	-3.62099	1.71961	-3.72889	0.000782335	0.000782335	-0.502877
Tnfsf10	-4.1702	3.66452	-3.72506	0.000790526	0.000790526	-0.512882
Arid5a	-3.97907	3.23484	-3.71458	0.000813379	0.000813379	-0.534792
Srsf11	-3.33947	1.77346	-3.70063	0.00084478	0.00084478	-0.571834
Phc3	-5.06909	5.2294	-3.69986	0.000846553	0.000846553	-0.600193
A930007I19Rik	-3.77064	1.85598	-3.68727	0.000875957	0.000875957	-0.600328
Gm20356	3.98554	2.1478	3.68826	0.000873603	0.000873603	-0.620287
Chd1	-3.80782	3.39704	-3.67441	0.000907035	0.000907035	-0.629871
Tmem239	3.53447	2.25094	3.67698	0.000900734	0.000900734	-0.653228
Fam26d	-3.92954	2.25217	-3.65671	0.000951565	0.000951565	-0.671675
Fxn	3.65409	2.38978	3.66436	0.000932062	0.000932062	-0.672732
Mttp	-4.16797	2.37945	-3.65269	0.000961956	0.000961956	-0.686909
Aspa	4.08634	1.03696	3.62585	0.0010343	0.0010343	-0.746246
Rab11fip4os1	-3.36838	1.28257	-3.62588	0.00103422	0.00103422	-0.746317
Bcl6b	4.3297	2.2142	3.62675	0.0010318	0.0010318	-0.748128
Igfbp5	-4.63236	3.98855	-3.62216	0.00104466	0.00104466	-0.757536
Dnmt3b	-3.71059	1.99038	-3.62016	0.00105031	0.00105031	-0.764555
5031414D18Rik	-3.59257	1.88695	-3.59554	0.00112237	0.00112237	-0.815157
Rspo1	3.50069	3.15145	3.60181	0.00110356	0.00110356	-0.821784
Man1a2	-4.00372	3.42224	-3.58986	0.00113965	0.00113965	-0.829218
Rfxank	-4.67033	3.68115	-3.58551	0.00115306	0.00115306	-0.851696
Cspp1	-3.61399	3.19407	-3.57686	0.00118022	0.00118022	-0.858557
Lrit1	-3.8796	1.86308	-3.57568	0.00118396	0.00118396	-0.862574
Gm6213	-2.99542	0.7404	-3.57114	0.00119847	0.00119847	-0.874288
Lphn2	-4.30735	2.95442	-3.56911	0.00120503	0.00120503	-0.878699
BC030499	4.02851	2.40914	3.57274	0.00119335	0.00119335	-0.879668
Pitpnc1	-4.47728	3.86235	-3.57859	0.00117472	0.00117472	-0.880738
Aldh5a1	-3.89092	2.2469	-3.56619	0.00121453	0.00121453	-0.883942
Pcdh18	-3.79362	2.73917	-3.56308	0.00122471	0.00122471	-0.890822
Fndc3b	-3.88315	2.54908	-3.56215	0.00122778	0.00122778	-0.893659
Plin4	-3.52409	1.5314	-3.56134	0.00123046	0.00123046	-0.894568
Srsf3	-4.09878	4.13137	-3.56342	0.0012236	0.0012236	-0.917278
Gm4858	-3.83429	3.11228	-3.55094	0.00126526	0.00126526	-0.919304
Dyrk1b	4.04136	1.71768	3.55106	0.00126488	0.00126488	-0.922391
Atp2c1	-3.78566	2.9109	-3.55298	0.00125837	0.00125837	-0.928368
Lmbrd2	-3.58649	1.91213	-3.54673	0.00127963	0.00127963	-0.93326
A330074K22Rik	4.33199	3.59717	3.54523	0.0012848	0.0012848	-0.942255
Kirrel2	-3.37787	1.84891	-3.53688	0.00131386	0.00131386	-0.951571
Poc1b	-3.46577	1.68015	-3.51833	0.00138075	0.00138075	-0.994026
Add3	-3.40713	2.06842	-3.51159	0.00140587	0.00140587	-1.00945
Slc25a12	3.91887	3.85532	3.51629	0.00138829	0.00138829	-1.01763
Fras1	-4.54148	3.86789	-3.51891	0.00137863	0.00137863	-1.01894
Ccser2	-3.99774	2.4795	-3.50973	0.00141287	0.00141287	-1.02141
Cyb561d1	-3.62818	2.1898	-3.50498	0.00143094	0.00143094	-1.02459
Kri1	3.57628	2.96395	3.50733	0.00142196	0.00142196	-1.04384
Papolb	-3.62481	2.27303	-3.48997	0.00148942	0.00148942	-1.05947
Gm2721	3.72609	0.785173	3.48811	0.00149684	0.00149684	-1.07143
Gm3696	-3.50725	1.59074	-3.47253	0.00156031	0.00156031	-1.09915
Pvrl2	-3.34695	1.63074	-3.46676	0.00158447	0.00158447	-1.11208
Ss18	-3.56007	2.12512	-3.45172	0.00164916	0.00164916	-1.14679
Mettl5	3.73304	1.08654	3.45177	0.00164892	0.00164892	-1.15199
Mapkapk3	3.96045	1.79513	3.44865	0.00166267	0.00166267	-1.15425
Sart3	-3.41756	1.41438	-3.45032	0.00165529	0.00165529	-1.15517
Zbtb5	-4.0439	3.23335	-3.44813	0.00166496	0.00166496	-1.15528
Extl1	-3.65033	2.2437	-3.44429	0.00168205	0.00168205	-1.16395
Mybpc2	-3.21737	1.54268	-3.43422	0.00172764	0.00172764	-1.19169
Lin37	-2.93639	0.874207	-3.43011	0.00174658	0.00174658	-1.19562
Bai3	-3.91677	2.34314	-3.43037	0.00174536	0.00174536	-1.1971
Pitpnm3	-3.58847	2.08218	-3.42728	0.00175973	0.00175973	-1.20251
Zkscan1	-4.27295	5.19765	-3.43615	0.00171879	0.00171879	-1.2028
Dag1	-4.29128	3.36612	-3.42728	0.00175976	0.00175976	-1.20625
Sp4	-4.3232	3.81241	-3.42242	0.00178259	0.00178259	-1.2133
Ranbp17	-3.16169	1.99708	-3.42175	0.00178572	0.00178572	-1.21438
Slc12a2	-3.9898	3.1831	-3.42351	0.00177742	0.00177742	-1.21541
Tprkb	3.60556	2.90906	3.42088	0.00178987	0.00178987	-1.23157
Cdsn	-3.00576	1.56386	-3.40451	0.0018692	0.0018692	-1.25335
Ahcy	-4.6697	3.36134	-3.41079	0.00183835	0.00183835	-1.25434
Adar	-3.81706	2.74796	-3.40334	0.00187495	0.00187495	-1.25937
Prkx	3.85215	2.41347	3.4011	0.00188614	0.00188614	-1.26116
Nptn	-3.00886	1.26831	-3.39976	0.00189282	0.00189282	-1.26405
Zhx3	4.35877	3.32292	3.39798	0.00190174	0.00190174	-1.27145
Sgol1	-3.37839	1.89143	-3.39015	0.00194151	0.00194151	-1.2861
Mid2	-4.19063	2.8913	-3.38692	0.00195818	0.00195818	-1.29401
Gnai1	-3.39541	1.23244	-3.38346	0.00197614	0.00197614	-1.30141
Krt20	-3.07709	1.21339	-3.38165	0.00198561	0.00198561	-1.30483
Cisd3	3.95224	2.05967	3.37926	0.0019982	0.0019982	-1.31021
Sart1	4.4086	3.1161	3.37382	0.00202708	0.00202708	-1.3256
Map9	-3.47932	2.47186	-3.37307	0.00203113	0.00203113	-1.32592
Sumo3	-3.95418	2.11583	-3.36744	0.00206152	0.00206152	-1.33831
Fam49a	4.07772	2.00668	3.36721	0.00206276	0.00206276	-1.34033
Klhl42	-4.03476	2.86017	-3.36925	0.00205167	0.00205167	-1.34605
Plin3	3.54074	2.92272	3.36625	0.002068	0.002068	-1.34862
Bmpr2	-5.15254	4.817	-3.36539	0.00207266	0.00207266	-1.34983
Camk2n2	3.40761	0.933221	3.36379	0.00208142	0.00208142	-1.35013
Neurog3	-3.41054	1.21628	-3.35809	0.00211292	0.00211292	-1.35847
Fam69c	3.43837	3.58286	3.35851	0.00211059	0.00211059	-1.36454
Slitrk6	-3.92655	2.66381	-3.34923	0.0021628	0.0021628	-1.37758
Dot1l	-3.33286	1.43724	-3.34691	0.0021761	0.0021761	-1.38358
Pla2g6	-3.70098	3.15346	-3.34753	0.00217252	0.00217252	-1.38546
Olfr1247	-2.72822	0.704397	-3.34035	0.00221396	0.00221396	-1.39731
9130008F23Rik	-3.78769	2.46572	-3.34296	0.00219883	0.00219883	-1.39955
Atxn1l	-4.40307	4.11613	-3.34395	0.00219311	0.00219311	-1.40283
Snrpn	3.4633	1.95421	3.33841	0.00222529	0.00222529	-1.40325
Ikzf3	4.09334	2.4435	3.34015	0.0022151	0.0022151	-1.4039
Smcp	-3.12462	1.25272	-3.33402	0.00225108	0.00225108	-1.41178
Gm884	-3.37668	1.81359	-3.33218	0.002262	0.002262	-1.41669
Lilra6	3.77781	2.57983	3.33546	0.0022426	0.0022426	-1.41905
Icmt	-3.62435	1.82581	-3.32818	0.00228594	0.00228594	-1.42885
Clstn1	4.00205	2.22173	3.32586	0.00229986	0.00229986	-1.43222
Syn1	-3.09923	1.76552	-3.32235	0.00232119	0.00232119	-1.43786
Zfp738	-3.56673	2.10342	-3.32267	0.00231925	0.00231925	-1.43961
Pax7	-3.67847	3.01881	-3.32196	0.00232355	0.00232355	-1.44505
Sept1	-3.11667	1.1182	-3.31865	0.00234383	0.00234383	-1.44613
Avpr1b	3.76275	4.27285	3.31539	0.00236396	0.00236396	-1.45285
Snurf	3.39956	1.86434	3.31187	0.0023859	0.0023859	-1.46158
Zik1	-3.87777	2.93833	-3.31563	0.00236249	0.00236249	-1.46315
Chrna9	-3.4089	1.3446	-3.31044	0.00239487	0.00239487	-1.46614
Dnajc6	3.82619	2.70823	3.30778	0.00241161	0.00241161	-1.47651
Ankzf1	-3.17241	1.26297	-3.30137	0.00245247	0.00245247	-1.48494
Olfr521	-3.12971	1.21191	-3.30101	0.00245477	0.00245477	-1.48563
Neurog2	-3.27196	1.5477	-3.30101	0.00245473	0.00245473	-1.48614
Wnt5b	3.16015	0.731299	3.29774	0.00247586	0.00247586	-1.49575
Zfand5	-4.46531	3.83793	-3.2916	0.00251598	0.00251598	-1.50532
Tmem26	-3.42006	1.89876	-3.29095	0.00252027	0.00252027	-1.5093
Tmem63a	-3.01838	1.30268	-3.28943	0.00253032	0.00253032	-1.51097
Jade2	3.6809	2.57444	3.28788	0.0025406	0.0025406	-1.51449
Chgb	-3.21555	1.8373	-3.28734	0.00254416	0.00254416	-1.51623
Lepr	-4.13426	5.01958	-3.29405	0.00249993	0.00249993	-1.51782
Dip2b	-1.80294	7.31158	-3.3361	0.00223883	0.00223883	-1.52044
Ak4	-3.61627	2.78778	-3.2835	0.00256988	0.00256988	-1.5282
Tbc1d2b	-3.43316	2.0393	-3.28035	0.00259109	0.00259109	-1.53391
Tmsb10	3.79733	2.65774	3.27318	0.00264012	0.00264012	-1.54699
Triml1	-3.0719	1.38409	-3.26463	0.00269968	0.00269968	-1.56632
Brpf3	-3.36943	2.70594	-3.26304	0.0027109	0.0027109	-1.57214
Olfr893	-3.09414	1.05046	-3.26199	0.00271831	0.00271831	-1.57219
Atp11b	3.87134	2.61098	3.2581	0.00274604	0.00274604	-1.57898
1700034G24Rik	3.47973	0.67372	3.25444	0.00277237	0.00277237	-1.58811
Sept5	3.28293	1.04128	3.2541	0.00277483	0.00277483	-1.5914
Stt3b	-3.9297	2.33017	-3.24961	0.0028075	0.0028075	-1.59896
Gm6377	3.34782	1.09508	3.2454	0.00283843	0.00283843	-1.60685
Usp7	-2.94292	2.11229	-3.24474	0.00284334	0.00284334	-1.60986
Krt9	-3.53176	2.52968	-3.24622	0.00283241	0.00283241	-1.60997
Ncf2	4.02933	2.83064	3.24145	0.00286775	0.00286775	-1.61748
Syt9	4.08262	2.29825	3.23914	0.00288507	0.00288507	-1.62075
Crybg3	4.13119	3.74183	3.23437	0.00292109	0.00292109	-1.6327
Kap	3.37719	0.479921	3.23336	0.00292872	0.00292872	-1.63446
1700111N16Rik	3.22843	1.00392	3.23092	0.00294738	0.00294738	-1.63848
Clec3a	-2.97461	1.74093	-3.23173	0.00294116	0.00294116	-1.63867
Ldb3	-3.65528	2.76019	-3.23449	0.00292014	0.00292014	-1.64142
Grin1os	-3.08387	1.38324	-3.22978	0.00295615	0.00295615	-1.64335
Chek2	3.57658	2.84502	3.22637	0.00298247	0.00298247	-1.64829
Smarca5-ps	-4.7736	4.97806	-3.21969	0.00303467	0.00303467	-1.668
Fndc5	3.69322	2.82705	3.21785	0.0030492	0.0030492	-1.67058
Ptk6	3.18257	2.96495	3.22194	0.00301697	0.00301697	-1.67144
Magee2	3.50002	3.72255	3.2178	0.00304959	0.00304959	-1.67238
Rftn1	3.89103	1.10346	3.21154	0.00309952	0.00309952	-1.68223
Treml1	3.72864	0.958715	3.19776	0.00321217	0.00321217	-1.71089
Map3k19	-3.63092	2.28191	-3.19094	0.00326936	0.00326936	-1.72514
Cpne5	-3.74997	2.58621	-3.18816	0.00329304	0.00329304	-1.7315
Nckap1l	3.69075	2.83118	3.18781	0.00329595	0.00329595	-1.73182
Ganc	-3.864	2.63304	-3.18891	0.00328661	0.00328661	-1.73406
Gm10768	-3.75676	2.28991	-3.18881	0.00328744	0.00328744	-1.73689
Irf1	-3.22315	1.28649	-3.18286	0.00333841	0.00333841	-1.747
Actb	3.57081	3.80846	3.18186	0.00334711	0.00334711	-1.74822
Fam133b	-3.47002	2.23295	-3.17503	0.00340667	0.00340667	-1.76788
Slc8a2	-3.55016	2.63794	-3.171	0.00344232	0.00344232	-1.7682
9330188P03Rik	-3.19542	1.31455	-3.17178	0.0034354	0.0034354	-1.77192
Kcnk18	-3.29852	1.56878	-3.17134	0.00343931	0.00343931	-1.77395
R3hdm2	3.92743	3.25072	3.16817	0.00346758	0.00346758	-1.77469
Ankrd61	-2.63157	0.837956	-3.16428	0.00350254	0.00350254	-1.78638
Hmgn1	-3.72826	2.46441	-3.16924	0.00345801	0.00345801	-1.78691
Gm15679	-2.97913	1.55968	-3.16081	0.00353398	0.00353398	-1.79437
Ick	-3.70249	2.08768	-3.15786	0.00356099	0.00356099	-1.79651
Adcy9	3.98187	3.39614	3.15773	0.00356223	0.00356223	-1.79735
Fam102a	-3.54153	1.91959	-3.15444	0.0035925	0.0035925	-1.80362
Etl4	-4.32145	3.82159	-3.14571	0.00367423	0.00367423	-1.82821
Nfrkb	-3.9597	2.63447	-3.13992	0.00372935	0.00372935	-1.83663
A830019L24Rik	-3.18332	1.19664	-3.1414	0.0037152	0.0037152	-1.83897
Tbata	3.35769	4.59105	3.13772	0.00375056	0.00375056	-1.84134
Cnrip1	-2.94859	0.832763	-3.13756	0.00375203	0.00375203	-1.84503
Apaf1	-3.84168	3.06667	-3.13654	0.00376193	0.00376193	-1.84654
Vmn2r120	3.98004	2.17635	3.1304	0.00382174	0.00382174	-1.8555
Rgs4	3.76036	2.11292	3.11918	0.00393343	0.00393343	-1.88751
Rpl36a	3.75214	2.32379	3.11385	0.00398755	0.00398755	-1.89004
Scn10a	-4.0372	3.69078	-3.10937	0.00403369	0.00403369	-1.9005
Rdx	-3.21169	2.25292	-3.11009	0.00402624	0.00402624	-1.9066
Krt85	-2.82745	0.793019	-3.10415	0.0040879	0.0040879	-1.91704
Nol7	3.39613	1.77304	3.09998	0.00413179	0.00413179	-1.92007
Olfr78	-2.98871	1.91547	-3.09999	0.00413172	0.00413172	-1.9267
Tbc1d15	-2.51623	1.0354	-3.09866	0.00414578	0.00414578	-1.92943
Arpc5l	-3.18069	1.7353	-3.09836	0.00414899	0.00414899	-1.93171
Mageb18	3.39206	0.853113	3.09307	0.00420551	0.00420551	-1.93476
Bzw1	-4.17066	3.24404	-3.09245	0.00421223	0.00421223	-1.93879
Helb	-3.39836	3.11833	-3.09296	0.00420673	0.00420673	-1.93927
Asic4	-3.09643	1.22132	-3.09102	0.00422767	0.00422767	-1.93949
Osbpl9	3.78957	2.39526	3.08999	0.00423883	0.00423883	-1.94193
l7Rn6	3.76668	3.35627	3.08824	0.00425781	0.00425781	-1.94692
Gdap1	-3.83299	2.38203	-3.08988	0.00423996	0.00423996	-1.94823
Zfat	-3.12659	1.60265	-3.08585	0.0042839	0.0042839	-1.95126
Gm608	-4.28845	5.24221	-3.08085	0.00433892	0.00433892	-1.96298
Psmd1	3.63418	1.53316	3.07742	0.0043771	0.0043771	-1.96703
Tmem184c	-3.00528	1.31202	-3.0803	0.00434501	0.00434501	-1.96929
Neil2	3.50813	1.32619	3.07651	0.00438731	0.00438731	-1.97064
Acy3	-2.6099	0.72305	-3.0716	0.00444263	0.00444263	-1.98747
Ogfod1	-3.71067	2.51672	-3.06753	0.00448891	0.00448891	-1.98797
Gm10536	3.41968	4.2269	3.06656	0.00450008	0.00450008	-1.99115
Pram1	-2.77924	1.33274	-3.06962	0.00446502	0.00446502	-1.99151
Fastkd2	-3.65158	2.26836	-3.06054	0.00456964	0.00456964	-2.00532
Atp1b4	-3.55951	2.71175	-3.06115	0.0045625	0.0045625	-2.00632
Pigk	-3.4464	1.84459	-3.06445	0.00452429	0.00452429	-2.00877
Il6st	-2.98847	2.14395	-3.06179	0.00455507	0.00455507	-2.00891
Olfr224	3.36894	0.894042	3.05717	0.00460896	0.00460896	-2.00972
Ell	-3.74416	2.84731	-3.0604	0.00457124	0.00457124	-2.01179
Cbx7	-3.17318	1.93199	-3.058	0.00459924	0.00459924	-2.01951
Spag6	3.46814	1.34321	3.05174	0.00467313	0.00467313	-2.02158
Rbm34	-2.99027	5.25624	-3.04924	0.00470292	0.00470292	-2.02676
Nfe2l2	-3.05553	1.42776	-3.05198	0.0046703	0.0046703	-2.03088
Luzp1	-4.02723	4.37279	-3.04662	0.00473432	0.00473432	-2.03144
Bcl2l10	3.57929	0.932992	3.04424	0.00476312	0.00476312	-2.03773
Gata3	3.28931	3.78274	3.04322	0.0047755	0.0047755	-2.04062
Chdh	-3.37201	2.21834	-3.04913	0.00470421	0.00470421	-2.04169
Sms	-4.22901	4.61502	-3.04078	0.00480511	0.00480511	-2.04542
Olfr214	-2.79235	1.11301	-3.04408	0.00476502	0.00476502	-2.0464
Sfpq	-3.26064	1.76415	-3.04016	0.00481275	0.00481275	-2.0475
Scaf11	-4.20584	4.42409	-3.03512	0.00487469	0.00487469	-2.05544
Gm14015	3.59043	2.72377	3.0285	0.00495735	0.00495735	-2.06931
Gabrg2	-2.92452	1.46855	-3.03238	0.00490881	0.00490881	-2.07199
Rnf180	-2.7383	1.21014	-3.0297	0.00494228	0.00494228	-2.07718
Cox20	3.12438	0.470848	3.02422	0.00501143	0.00501143	-2.07855
Tex13a	-2.67391	0.819068	-3.02323	0.00502401	0.00502401	-2.09108
Setd8	3.39141	4.51487	3.017	0.00510396	0.00510396	-2.09303
Kcnk1	3.15833	3.8801	3.01781	0.00509345	0.00509345	-2.09311
Gfy	3.58177	2.977	3.0165	0.00511043	0.00511043	-2.0947
Map4k4	-3.92443	3.37818	-3.01944	0.00507252	0.00507252	-2.0954
B230214G05Rik	-3.35887	1.6314	-3.02189	0.00504106	0.00504106	-2.09927
Rnf44	3.79486	3.16967	3.01214	0.00516708	0.00516708	-2.10313
Crnde	-2.99492	0.885279	-3.01596	0.00511741	0.00511741	-2.10767
Fam102b	-3.56173	2.90768	-3.0086	0.00521369	0.00521369	-2.11051
Srxn1	-3.2976	1.76296	-3.01286	0.00515777	0.00515777	-2.11807
Olfr434	3.01838	0.621234	3.0031	0.00528669	0.00528669	-2.12262
Oprd1	-3.5587	2.39053	-3.01232	0.00516473	0.00516473	-2.12472
Col1a2	-2.96929	1.88389	-3.00774	0.00522501	0.00522501	-2.12479
Il31	3.63868	0.764499	3.00032	0.00532393	0.00532393	-2.13341
Gnptab	-3.21624	2.43117	-3.00474	0.00526473	0.00526473	-2.13385
Mlh1	3.37647	1.38323	2.99149	0.00544402	0.00544402	-2.14783
Degs2	-2.68233	1.40193	-2.99618	0.00537993	0.00537993	-2.14874
Mapk11	3.24011	3.44603	2.99015	0.00546246	0.00546246	-2.14946
Cox7c	3.08702	0.523276	2.98673	0.00550974	0.00550974	-2.15662
Mapk9	-3.79867	3.28044	-2.98107	0.00558899	0.00558899	-2.16718
Mptx1	-3.16975	1.3134	-2.98506	0.00553305	0.00553305	-2.17507
Ifitm5	3.03946	0.525087	2.97712	0.00564485	0.00564485	-2.17654
Zdhhc15	-3.09476	1.74303	-2.98373	0.00555165	0.00555165	-2.17685
Stx3	-2.9468	2.62037	-2.98193	0.00557685	0.00557685	-2.17962
Prss8	-2.53991	1.01146	-2.98129	0.00558595	0.00558595	-2.18102
Etv5	-3.48215	3.48114	-2.98512	0.00553224	0.00553224	-2.18197
Tob2	-3.14366	2.2596	-2.98144	0.00558378	0.00558378	-2.18284
Dhx8	3.79977	2.74601	2.97315	0.00570165	0.00570165	-2.18392
Ndufaf4	-2.98565	2.2554	-2.97259	0.00570971	0.00570971	-2.19979
Pdgfra	-3.21499	2.9747	-2.97262	0.00570919	0.00570919	-2.20247
Ap1s2	3.81724	2.8065	2.96035	0.00588824	0.00588824	-2.20986
Setd3	-3.44558	3.49417	-2.95851	0.0059156	0.0059156	-2.2165
Speer4b	-3.55656	2.14317	-2.95977	0.00589681	0.00589681	-2.218
Flad1	-2.67579	0.853436	-2.96216	0.00586148	0.00586148	-2.22091
Vwa8	-3.03208	2.77714	-2.96027	0.00588941	0.00588941	-2.22621
Manea	3.19173	4.44855	2.95166	0.00601817	0.00601817	-2.22749
Cnot11	-3.21643	2.05719	-2.95979	0.00589649	0.00589649	-2.22977
Slc6a15	-3.65901	3.20417	-2.95777	0.00592656	0.00592656	-2.23112
Dthd1	-3.11784	2.40099	-2.95569	0.0059576	0.0059576	-2.23701
Mavs	-2.90978	1.29664	-2.95467	0.00597284	0.00597284	-2.23706
Sgcg	3.24737	1.99067	2.94821	0.0060706	0.0060706	-2.23729
Osbpl1a	-2.80408	1.8015	-2.95409	0.00598154	0.00598154	-2.23798
Gpr68	3.44397	3.47224	2.94737	0.00608329	0.00608329	-2.23843
Gabpb2	-4.38975	4.13229	-2.94295	0.00615114	0.00615114	-2.2448
Erp29	3.44561	1.43615	2.94377	0.00613852	0.00613852	-2.24665
Glrp1	-2.81237	1.18135	-2.94982	0.00604603	0.00604603	-2.24697
5330434G04Rik	4.24597	3.2147	2.94214	0.00616365	0.00616365	-2.25186
Crocc	-3.20873	1.79059	-2.94337	0.00614462	0.00614462	-2.26395
Lrit2	-3.20465	1.60018	-2.9439	0.00613645	0.00613645	-2.26471
S1pr4	3.14428	3.54256	2.93304	0.00630583	0.00630583	-2.2651
Gabarapl2	-4.06984	3.67088	-2.9323	0.00631749	0.00631749	-2.26647
Tbr1	-3.8883	3.27587	-2.93285	0.00630876	0.00630876	-2.26878
Gpr160	3.15032	0.833655	2.93104	0.00633749	0.00633749	-2.2718
Mapk7	-2.86769	1.45172	-2.93786	0.00623016	0.00623016	-2.27239
Slc6a14	3.40329	1.39878	2.93062	0.00634418	0.00634418	-2.27387
Cntn6	-2.57824	1.08658	-2.93679	0.00624694	0.00624694	-2.27488
Calb1	-2.85682	1.31863	-2.93293	0.0063075	0.0063075	-2.28279
C6	-4.08779	4.09687	-2.92456	0.00644109	0.00644109	-2.2833
Peak1	-4.87055	5.05707	-2.9196	0.00652141	0.00652141	-2.29332
Rybp	-4.14638	3.6224	-2.91844	0.00654036	0.00654036	-2.29463
Olfr768	2.84424	0.677123	2.91814	0.00654533	0.00654533	-2.29867
Zfc3h1	-3.8117	4.02672	-2.91611	0.00657864	0.00657864	-2.29906
Ncapg2	-3.87192	2.96472	-2.91427	0.00660891	0.00660891	-2.30273
Ppef2	-2.48366	0.677642	-2.92157	0.00648946	0.00648946	-2.30775
Brpf1	-3.40708	2.65309	-2.9118	0.00664968	0.00664968	-2.30863
Olfr1457	-2.66739	0.90132	-2.92012	0.00651301	0.00651301	-2.30958
Mfn1	-3.11051	2.69992	-2.91368	0.00661868	0.00661868	-2.31321
Pfdn2	3.52547	1.75465	2.91	0.00667968	0.00667968	-2.31497
Col15a1	3.47057	2.08094	2.91141	0.00665626	0.00665626	-2.31527
4930448K20Rik	3.55822	2.09874	2.90938	0.00669003	0.00669003	-2.3155
Ccdc175	3.67372	1.6427	2.90833	0.00670754	0.00670754	-2.31687
Olfr1042	-2.94817	1.07033	-2.91244	0.00663918	0.00663918	-2.32618
4930481A15Rik	-3.28866	1.94271	-2.91361	0.0066197	0.0066197	-2.32939
Galk2	3.18655	0.806624	2.9029	0.00679909	0.00679909	-2.33174
Rsrc1	-3.81013	1.82969	-2.89943	0.0068581	0.0068581	-2.33291
4930500J02Rik	-3.01695	2.23482	-2.90943	0.00668929	0.00668929	-2.33338
Gja8	-4.24382	4.84652	-2.89889	0.00686739	0.00686739	-2.33361
Fam208a	-4.20083	4.57375	-2.89838	0.00687618	0.00687618	-2.33472
Serpina3k	-2.7201	0.761451	-2.90753	0.00672108	0.00672108	-2.33587
Slc15a2	-3.14475	2.38564	-2.90878	0.00670011	0.00670011	-2.33603
Gm14496	-3.01488	1.38799	-2.89882	0.00686854	0.00686854	-2.34205
Terf1	-3.42527	4.23299	-2.89392	0.00695298	0.00695298	-2.34457
Ctu1	-2.74964	1.36961	-2.90124	0.00682728	0.00682728	-2.34903
Capn3	-2.14318	0.799235	-2.90435	0.00677457	0.00677457	-2.3494
Csnk2a2	-2.76686	1.97285	-2.89832	0.00687722	0.00687722	-2.35515
Pnpla7	-3.236	1.97068	-2.89864	0.00687167	0.00687167	-2.36109
Igdcc3	3.45232	1.22633	2.88229	0.0071571	0.0071571	-2.37278
Actn4	3.36954	1.82648	2.88227	0.00715734	0.00715734	-2.37378
Dnm2	-3.12562	1.66337	-2.8899	0.00702281	0.00702281	-2.37487
Cobl	-3.32846	3.25579	-2.89043	0.00701364	0.00701364	-2.37819
Myo5c	-3.05858	5.48749	-2.87782	0.0072371	0.0072371	-2.38088
Top2a	-3.34482	2.05476	-2.888	0.00705615	0.00705615	-2.38443
Tas2r108	3.19364	0.846423	2.87194	0.00734339	0.00734339	-2.39267
Slc35f6	3.1207	1.59326	2.87327	0.00731927	0.00731927	-2.39337
Lrrc4	-3.68903	3.03705	-2.867	0.00743409	0.00743409	-2.39796
Polr2b	-2.74703	1.22138	-2.87735	0.00724541	0.00724541	-2.39891
Zfp931	-2.85548	1.39313	-2.86662	0.00744104	0.00744104	-2.4215
Fnd3c2	-3.06568	1.62623	-2.86385	0.00749227	0.00749227	-2.42918
Rbfox3	3.72295	3.53564	2.85384	0.00768051	0.00768051	-2.43019
Olfr149	-2.27988	0.644545	-2.86427	0.00748447	0.00748447	-2.4302
Tenm1	-3.46815	3.16477	-2.86638	0.00744549	0.00744549	-2.43201
1700021K19Rik	-3.66156	2.87492	-2.8541	0.00767554	0.00767554	-2.43259
Prmt1	-3.28814	2.20777	-2.86404	0.00748872	0.00748872	-2.43266
Msl3l2	-2.54021	0.817863	-2.85894	0.0075841	0.0075841	-2.43805
Pglyrp4	-2.81613	1.32432	-2.85431	0.00767161	0.00767161	-2.44694
Rnf128	3.04109	0.915676	2.84412	0.00786734	0.00786734	-2.44902
Hnrnpk	3.9132	3.97221	2.84239	0.00790115	0.00790115	-2.45194
Zfp706	-2.96311	6.05041	-2.86668	0.00743996	0.00743996	-2.45318
Ufsp1	3.18787	1.00726	2.84148	0.00791887	0.00791887	-2.45448
Slc35c2	3.03849	0.886369	2.83916	0.00796444	0.00796444	-2.45913
Lphn3	-3.19598	2.30299	-2.84865	0.00777985	0.00777985	-2.46226
AI506816	3.08577	2.88117	2.8301	0.00814453	0.00814453	-2.47063
2610028H24Rik	3.1777	0.863132	2.83309	0.00808468	0.00808468	-2.47168
Mkln1	-3.3917	2.35854	-2.83395	0.00806752	0.00806752	-2.47178
Snx2	3.08266	1.40015	2.83064	0.00813369	0.00813369	-2.47633
Marveld1	3.47902	1.96968	2.83865	0.00797454	0.00797454	-2.47644
Mroh4	-2.91792	1.36575	-2.84017	0.00794457	0.00794457	-2.47673
Capg	3.27628	1.63647	2.82899	0.00816697	0.00816697	-2.47805
Cdc40	-2.80175	1.58096	-2.83902	0.00796728	0.00796728	-2.47857
Nkpd1	-2.5712	0.971443	-2.83911	0.00796546	0.00796546	-2.47889
Gm11517	2.9353	0.562002	2.82577	0.00823202	0.00823202	-2.48649
Fbxw5	3.15947	1.88879	2.82372	0.00827366	0.00827366	-2.48718
Nipal2	3.23502	1.57794	2.81743	0.0084029	0.0084029	-2.49845
Tab3	3.83484	3.08594	2.81747	0.00840214	0.00840214	-2.50017
Lipn	3.48509	1.02977	2.82009	0.00834796	0.00834796	-2.50028
1700101I11Rik	3.19676	0.70098	2.81875	0.00837569	0.00837569	-2.50044
Erdr1	3.4437	2.32464	2.8148	0.00845747	0.00845747	-2.50148
Tmed8	3.87625	2.57472	2.81579	0.00843689	0.00843689	-2.50587
H2bfm	-3.0861	1.5886	-2.82638	0.00821964	0.00821964	-2.50761
Dlg3	-3.39588	2.34159	-2.82846	0.00817765	0.00817765	-2.50976
Zfp563	-4.04328	3.49376	-2.80861	0.00858724	0.00858724	-2.51572
Shroom1	-2.9079	2.06864	-2.81729	0.00840573	0.00840573	-2.52397
Etfb	3.00551	0.746311	2.80436	0.00867741	0.00867741	-2.52937
0610010F05Rik	-3.1154	1.92869	-2.79841	0.0088052	0.0088052	-2.53205
Samd3	-2.48137	1.15503	-2.81269	0.00850144	0.00850144	-2.53415
Mamdc2	-3.01682	1.72307	-2.81073	0.00854268	0.00854268	-2.53822
Manbal	3.09018	0.901609	2.80198	0.00872832	0.00872832	-2.54066
Pdzd4	-2.83166	1.77948	-2.80676	0.00862641	0.00862641	-2.54523
Aqp6	3.46847	2.39406	2.79347	0.00891269	0.00891269	-2.54535
Ndn	-2.77504	1.24718	-2.80602	0.00864208	0.00864208	-2.54656
5430435G22Rik	-3.43149	3.14455	-2.79382	0.00890503	0.00890503	-2.54668
Plch2	3.6715	2.48519	2.79364	0.00890876	0.00890876	-2.54907
Olfr1465	-2.50042	0.931634	-2.80506	0.00866255	0.00866255	-2.54995
Ifih1	-3.17163	2.24001	-2.80436	0.00867746	0.00867746	-2.55463
Arrdc4	-3.09332	1.52727	-2.80293	0.00870798	0.00870798	-2.55588
Npas2	-2.99348	2.40308	-2.8007	0.00875591	0.00875591	-2.55896
Whsc1	3.43369	3.92113	2.78352	0.00913263	0.00913263	-2.57016
Odc1	-3.74278	4.53497	-2.77904	0.00923326	0.00923326	-2.57041
Grhl3	-3.24665	2.31436	-2.79681	0.00883974	0.00883974	-2.57085
Tmprss12	3.07669	0.775964	2.78247	0.00915609	0.00915609	-2.5732
Anxa5	-2.69519	1.35429	-2.79147	0.00895648	0.00895648	-2.5765
Fgd2	2.73089	0.597623	2.78129	0.00918254	0.00918254	-2.57681
Gphn	3.19498	1.74426	2.77932	0.00922708	0.00922708	-2.58065
4933424G05Rik	-2.90801	2.03011	-2.78936	0.00900291	0.00900291	-2.58133
Zfp438	3.7229	2.99013	2.77001	0.00943964	0.00943964	-2.59257
Slc2a4	-2.75731	1.54114	-2.77956	0.00922167	0.00922167	-2.60082
6430411K18Rik	2.88032	0.759132	2.76651	0.00952057	0.00952057	-2.60442
Spata31d1a	-3.03555	2.23961	-2.77075	0.00942252	0.00942252	-2.60472
Olfr51	3.01823	0.948673	2.76661	0.00951831	0.00951831	-2.60481
Sf3b1	3.49511	3.44509	2.76092	0.00965151	0.00965151	-2.60865
Sppl2c	3.33193	1.82326	2.75898	0.00969726	0.00969726	-2.61519
Kcnv1	-3.51159	2.5782	-2.75836	0.00971205	0.00971205	-2.61736
Fam134b	3.35762	3.0678	2.75599	0.00976833	0.00976833	-2.61995
Pfn1	2.9895	1.92557	2.75275	0.00984587	0.00984587	-2.6217
Ccdc117	-3.0881	2.10143	-2.77006	0.00943836	0.00943836	-2.62302
Syt5	-2.57125	0.979523	-2.76901	0.00946271	0.00946271	-2.62306
Ldha	-3.48274	3.47642	-2.74773	0.0099669	0.0099669	-2.63034
Myh15	-3.43273	2.17937	-2.74715	0.00998092	0.00998092	-2.63131
Rnf148	3.13334	0.956644	2.75341	0.00982988	0.00982988	-2.63191
Ube2f	4.04577	2.30377	2.75488	0.00979485	0.00979485	-2.63209
Epc2	3.95514	2.6941	2.74963	0.00992101	0.00992101	-2.6346
Cxcl14	-3.01874	1.37071	-2.7491	0.00993369	0.00993369	-2.63575
Gm13547	-2.52882	0.832681	-2.76165	0.00963421	0.00963421	-2.63844
Lrrc55	3.70104	2.3817	2.74856	0.0099469	0.0099469	-2.64282
Zfp41	-2.97257	1.30018	-2.75452	0.00980334	0.00980334	-2.65273
Olfr2	-2.93729	1.24241	-2.751	0.00988778	0.00988778	-2.65992
Zfp87	-2.54716	1.38934	-2.75016	0.00990813	0.00990813	-2.66182
Eef2	-3.05934	7.4266	-2.75355	0.00982655	0.00982655	-2.70632
St7l	-1.66037	7.68911	-2.81274	0.00850045	0.00850045	-2.77755
Ralgapa2	-1.51272	7.94135	-2.84274	0.00789427	0.00789427	-2.78366
Bsn	-1.92132	7.43556	-2.75667	0.00975218	0.00975218	-2.79193
Gm10785	-1.67933	8.24696	-2.81785	0.00839411	0.00839411	-2.84803
Ms4a6c	0.505947	10.7596	2.89737	0.00689339	0.00689339	-3.7496
Cmah	-0.467867	11.2614	-2.94403	0.00613457	0.00613457	-3.84266
Ap1s3	1.00209	14.4814	5.59195	4.10535e-06	4.10535e-06	-3.87797
Ccdc82	-0.378768	13.0492	-3.26747	0.00267974	0.00267974	-4.43145
Olfr856-ps1	-0.498418	12.3002	-2.8925	0.00697758	0.00697758	-4.66011
Olfr613	-0.6211	13.6714	-3.0684	0.00447895	0.00447895	-5.74137

## Sheet: BH_CASIN_vs_Aged_LT
Gene	logFC	AveExpr	t	P.Value	adj.P.Val	B
2700054A10Rik	8.69233	6.18458	24.8774	7.3154e-22	1.64948e-17	37.5707
Plekha1	6.19998	1.81056	8.479	1.56615e-09	1.76568e-05	11.4248
Klf14	5.84468	2.60304	6.89462	1.06197e-07	0.000794055	7.30915
Cog6	5.31188	1.55224	6.79215	1.40865e-07	0.000794055	7.10603
Pdha2	-4.60709	1.16714	-6.58275	2.51692e-07	0.00113503	6.53857
Pcdha9	6.12592	1.76019	6.2327	6.69821e-07	0.00215759	5.90815
Hsf5	5.26467	2.18766	6.13069	8.92505e-07	0.00251552	5.5761
Kcnq1ot1	15.7903	12.2419	6.31639	5.29598e-07	0.00199023	5.47506
Ahcy	-6.24015	3.36134	-5.96664	1.41812e-06	0.0034608	5.04612
Acsm1	5.37149	1.54714	5.93704	1.54192e-06	0.0034608	4.99402
Ganc	-5.17528	2.63304	-5.90499	1.68834e-06	0.0034608	4.93801
Pla2g4c	-5.58152	2.66259	-5.85387	1.95137e-06	0.00366663	4.84233
Olfr652	5.40473	1.82416	5.71267	2.91283e-06	0.00469132	4.51483
0610010F05Rik	-4.9016	1.92869	-5.72536	2.80974e-06	0.00469132	4.31698
Polr1d	5.05639	1.96949	5.63032	3.68089e-06	0.00553311	4.22115
Hnrnpk	6.21994	3.97221	5.46393	5.91037e-06	0.00832919	3.74307
Pcmtd2	-4.60256	2.12331	-5.42707	6.56468e-06	0.00870708	3.63698
Ncapg2	-5.44165	2.96472	-5.36368	7.86442e-06	0.0098515	3.51282
Nalcn	-4.72568	3.34584	-5.33058	8.64248e-06	0.0102564	3.46218
Bcl6b	5.41829	2.2142	5.25084	1.08483e-05	0.0116115	3.26184
Zfp804b	-5.33619	3.95992	-5.23562	1.13293e-05	0.0116115	3.23229
Entpd1	5.59185	2.05529	5.23783	1.12582e-05	0.0116115	3.12506
Dph7	5.12612	3.18058	5.21469	1.20261e-05	0.0117897	3.05491
Mpzl2	4.78096	1.89101	5.17971	1.32873e-05	0.0124834	3.0031
B3galt5	5.47969	2.50061	5.127	1.54419e-05	0.0139273	2.93518
C730027H18Rik	4.74848	0.887064	4.92846	2.71889e-05	0.0235791	2.35863
Rnf122	-4.43356	2.0699	-4.85155	3.38415e-05	0.0282614	2.24892
Cbx2	-4.44484	2.52911	-4.67935	5.51979e-05	0.0444501	1.80206
Dennd4b	-4.41765	1.71787	-4.63986	6.17371e-05	0.0464016	1.72152
3110035E14Rik	4.75497	2.09769	4.65875	5.85184e-05	0.045499	1.70623
6720483E21Rik	4.73474	1.66676	4.61509	6.62267e-05	0.0481703	1.59832

## Sheet: BH_Young_LT_vs_Aged_LT
Gene	logFC	AveExpr	t	P.Value	adj.P.Val	B
2700054A10Rik	7.51666	6.18458	16.8747	4.74203e-17	1.06923e-12	27.3856
Gigyf2	-5.84112	4.02725	-8.07245	4.48855e-09	5.0604e-05	10.6002
Mrps24	5.42815	2.59976	7.65498	1.35219e-08	0.000101631	9.45032
Gm5523	-6.03331	3.47035	-7.34731	3.08907e-08	0.000174131	8.6275
Bmi1	-5.02418	2.07828	-7.10959	5.89179e-08	0.000265696	8.07466
Pdha2	-4.50185	1.16714	-6.85317	1.19037e-07	0.00044734	7.30925
Golga2	-5.44283	2.91406	-6.75808	1.5477e-07	0.000498537	7.29317
Api5	-5.13056	2.96591	-6.44904	3.65367e-07	0.000915366	6.44351
Pcmtd2	-4.67129	2.12331	-6.47455	3.40246e-07	0.000915366	6.42358
Cntn4	-4.95645	2.28665	-6.34273	4.91911e-07	0.00110555	6.02404
Bdp1	-5.91208	4.07634	-6.08864	1.00482e-06	0.00188806	5.49839
Kcnq1ot1	15.762	12.2419	6.30989	5.39339e-07	0.00110555	5.44465
Gm21276	-6.10061	4.8982	-6.05703	1.09855e-06	0.0019054	5.31789
D10Bwg1379e	-5.46116	3.38686	-6.01528	1.23597e-06	0.00199062	5.2378
Frem2	-5.27193	3.83573	-5.93204	1.5639e-06	0.00220635	5.14655
Ccdc88c	5.25497	2.09394	5.93165	1.56562e-06	0.00220635	5.056
Ap1g1	-4.93075	2.67823	-5.76546	2.50743e-06	0.00332574	4.67444
Tmem56	-4.54903	2.87327	-5.5845	4.19334e-06	0.0049764	4.18379
Ldoc1	5.07858	1.04656	5.55692	4.53565e-06	0.00511349	4.06164
Sfmbt1	-5.18564	3.56907	-5.40507	6.98937e-06	0.00742502	3.76795
Kank4	-4.44344	1.93284	-5.39249	7.24457e-06	0.00742502	3.67263
Fzd7	-5.55479	3.56978	-5.33711	8.48312e-06	0.00831641	3.48025
E330014E10Rik	-4.09974	1.90626	-5.30193	9.37793e-06	0.00881057	3.3867
Blvra	4.74054	0.880879	5.25725	1.06518e-05	0.00960709	3.27259
Pak7	-4.28025	2.58877	-5.16472	1.38674e-05	0.0117419	3.07411
Ankrd6	-4.19303	2.28205	-5.15988	1.40603e-05	0.0117419	3.05372
Hiat1	4.9504	1.69486	5.13358	1.51549e-05	0.0117869	2.99247
Ssbp3	5.29311	2.74386	5.1127	1.60845e-05	0.0120891	2.93446
Col5a2	5.28253	2.38846	5.13347	1.51596e-05	0.0117869	2.91712
Nsun6	-4.72499	2.22511	-5.07764	1.77749e-05	0.0123346	2.88127
Whamm	4.44569	2.92719	5.09936	1.67077e-05	0.0121524	2.8765
Tfdp2	-4.43389	2.35449	-5.07221	1.80522e-05	0.0123346	2.85988
Nkain2	-4.65939	2.96286	-5.03921	1.98325e-05	0.0131524	2.79114
Zzef1	-5.02274	3.47451	-4.96331	2.46201e-05	0.0156324	2.56781
Afmid	-4.31276	2.13358	-4.92581	2.73946e-05	0.0166944	2.46446
Dcp1b	-4.5949	2.22416	-4.90337	2.92016e-05	0.0170094	2.44313
Smok2a	-4.18481	1.96098	-4.90075	2.94201e-05	0.0170094	2.40304
Pdcl	5.23957	2.11954	4.88049	3.11666e-05	0.017185	2.36854
Ldlrad2	4.63259	3.63828	4.95851	2.49585e-05	0.0156324	2.35699
Pskh1	-4.71576	2.89948	-4.86979	3.21298e-05	0.0172491	2.35432
Rnf122	-4.2841	2.0699	-4.87957	3.12483e-05	0.017185	2.34871
Zfp260	-4.25156	1.57306	-4.74983	4.51894e-05	0.0231926	2.02318
Amelx	4.61865	1.15713	4.74929	4.52578e-05	0.0231926	1.99572
Lrrtm2	-4.29911	2.85223	-4.70887	5.07624e-05	0.0254354	1.9244
Fndc1	-5.28524	3.79267	-4.68589	5.41825e-05	0.0265588	1.82849
Tmem80	-4.00285	1.77723	-4.64105	6.1529e-05	0.0295182	1.73799
Heatr5a	-4.61534	3.78655	-4.6081	6.75513e-05	0.0317322	1.64827
Aknad1	-4.12308	1.27451	-4.51201	8.86534e-05	0.040795	1.41975
Drd1a	4.39442	2.53911	4.49493	9.30339e-05	0.0419546	1.31999
Clk3	4.46641	1.57418	4.45022	0.000105548	0.0457674	1.23623
Gm5622	-5.50066	4.65627	-4.45184	0.000105067	0.0457674	1.2303
Npepps	-4.05267	2.33372	-4.43261	0.000110921	0.0468711	1.21751
Sacm1l	4.23466	1.85948	4.42838	0.000112251	0.0468711	1.20161
Ap1s3	1.00209	14.4814	5.59195	4.10535e-06	0.0049764	-3.87797

## Sheet: Bonferroni_CASIN_vs_Aged_LT
Gene	logFC	AveExpr	t	P.Value	adj.P.Val	B
2700054A10Rik	8.69233	6.18458	24.8774	7.3154e-22	1.64948e-17	37.5707
Plekha1	6.19998	1.81056	8.479	1.56615e-09	3.53136e-05	11.4248
Klf14	5.84468	2.60304	6.89462	1.06197e-07	0.00239453	7.30915
Cog6	5.31188	1.55224	6.79215	1.40865e-07	0.00317622	7.10603
Pdha2	-4.60709	1.16714	-6.58275	2.51692e-07	0.00567515	6.53857
Pcdha9	6.12592	1.76019	6.2327	6.69821e-07	0.0151031	5.90815
Hsf5	5.26467	2.18766	6.13069	8.92505e-07	0.0201242	5.5761
Kcnq1ot1	15.7903	12.2419	6.31639	5.29598e-07	0.0119414	5.47506
Ahcy	-6.24015	3.36134	-5.96664	1.41812e-06	0.0319757	5.04612
Acsm1	5.37149	1.54714	5.93704	1.54192e-06	0.0347672	4.99402
Ganc	-5.17528	2.63304	-5.90499	1.68834e-06	0.0380688	4.93801
Pla2g4c	-5.58152	2.66259	-5.85387	1.95137e-06	0.0439995	4.84233

## Sheet: Bonferroni_Young_LT_vs_Aged_LT
Gene	logFC	AveExpr	t	P.Value	adj.P.Val	B
2700054A10Rik	7.51666	6.18458	16.8747	4.74203e-17	1.06923e-12	27.3856
Gigyf2	-5.84112	4.02725	-8.07245	4.48855e-09	0.000101208	10.6002
Mrps24	5.42815	2.59976	7.65498	1.35219e-08	0.000304892	9.45032
Gm5523	-6.03331	3.47035	-7.34731	3.08907e-08	0.000696523	8.6275
Bmi1	-5.02418	2.07828	-7.10959	5.89179e-08	0.00132848	8.07466
Pdha2	-4.50185	1.16714	-6.85317	1.19037e-07	0.00268404	7.30925
Golga2	-5.44283	2.91406	-6.75808	1.5477e-07	0.00348976	7.29317
Api5	-5.13056	2.96591	-6.44904	3.65367e-07	0.00823829	6.44351
Pcmtd2	-4.67129	2.12331	-6.47455	3.40246e-07	0.00767187	6.42358
Cntn4	-4.95645	2.28665	-6.34273	4.91911e-07	0.0110916	6.02404
Bdp1	-5.91208	4.07634	-6.08864	1.00482e-06	0.0226568	5.49839
Kcnq1ot1	15.762	12.2419	6.30989	5.39339e-07	0.012161	5.44465
Gm21276	-6.10061	4.8982	-6.05703	1.09855e-06	0.0247702	5.31789
D10Bwg1379e	-5.46116	3.38686	-6.01528	1.23597e-06	0.0278687	5.2378
Frem2	-5.27193	3.83573	-5.93204	1.5639e-06	0.0352628	5.14655
Ccdc88c	5.25497	2.09394	5.93165	1.56562e-06	0.0353015	5.056
